# Supplementary material for: Genomic retargeting of p53 and CTCF is associated with transcriptional changes during oncogenic HRas-induced transformation
Source: Commun Biol. 2020 Nov 25;3:696. doi: 10.1038/s42003-020-01398-y (PMC7809021; doi:10.1038/s42003-020-01398-y)
Supplement: Supplementary file 4 — Supplementary Data 1 [file 42003_2020_1398_MOESM4_ESM.xlsx]

## Sheet: Sheet1
					CPM
chrom	strand	txStart	txEnd	name2	cont_rep2	cont_rep3	RAS_rep2	RAS_rep3	log2FC	PValue	de
chr19	-	58858171	58864865	A1BG	1.75763	2.22526	0.35429	0.30785	-2.56946	1.09526e-05	-1
chr12	-	53701239	53715412	AAAS	46.9152	45.8577	80.2909	79.0296	0.780091	0.00352487	1
chr8	+	117950463	117956239	AARD	3.78566	4.36325	1.41716	1.14344	-1.66622	0.000437674	-1
chr20	+	30309309	30311212	ABALON	2.74911	2.05073	7.92723	10.291	1.92258	1.40464e-05	1
chr16	+	8768443	8878432	ABAT	1.84776	3.70876	0.310004	1.05549	-2.01594	0.00137433	-1
chr9	-	107543283	107690527	ABCA1	0.315472	1.04718	2.92289	6.50884	2.77736	1.30984e-05	1
chr2	-	215796265	216003151	ABCA12	56.0188	74.1316	0.132859	0.0879573	-9.13365	3.80324e-65	-1
chr16	-	2325878	2390747	ABCA3	9.19375	17.1912	38.219	69.926	2.03442	4.90463e-07	1
chr17	-	67074846	67138015	ABCA6	30.6458	74.917	23.3831	12.446	-1.55874	0.000410261	-1
chr19	+	1040101	1065570	ABCA7	21.6324	21.9908	12.0459	9.6753	-1.00567	0.00410321	-1
chr17	-	66863427	66951533	ABCA8	1.03655	3.01064	0.221431	0.131936	-3.4795	2.49181e-06	-1
chr17	-	66970772	67057136	ABCA9	4.1462	10.69	1.90431	1.49527	-2.1227	9.00873e-05	-1
chr2	-	220074487	220083712	ABCB6	17.9368	17.8893	33.1261	31.1369	0.842774	0.00720511	1
chr10	+	101542354	101611949	ABCC2	24.066	36.8695	191.936	226.402	2.77893	1.59106e-18	1
chr17	+	48712217	48769063	ABCC3	234.846	290.156	471.914	473.65	0.848826	0.00239139	1
chr13	-	95672082	95953700	ABCC4	38.5777	35.4296	71.3894	80.7887	1.03995	0.000150853	1
chr12	-	21950323	22089628	ABCC9	2.83925	2.66158	7.97152	6.42088	1.38589	0.00120733	1
chr12	-	39945021	40013843	ABCD2	1.26189	1.43987	3.94147	6.24497	1.91004	8.85127e-05	1
chr21	+	43619798	43717354	ABCG1	7.66146	24.4778	0.487148	1.93506	-3.72354	8.95875e-08	-1
chr3	-	52002525	52008646	ABHD14B	34.116	45.2033	68.6879	89.7164	0.997686	0.000615991	1
chr15	+	80987651	81047962	ABHD17C	51.0614	65.5796	26.306	24.672	-1.19401	5.62881e-05	-1
chr3	+	43732374	43764217	ABHD5	55.2076	103.584	42.6476	28.85	-1.15113	0.000927073	-1
chr3	+	58223258	58280461	ABHD6	5.67849	9.86094	15.5445	18.9548	1.14962	0.00432447	1
chr10	-	27035524	27150016	ABI1	74.9922	110.608	41.009	54.6654	-0.95595	0.00133943	-1
chr2	+	204192961	204296896	ABI2	56.7849	69.5066	113.727	148.692	1.05501	0.0001425	1
chr3	-	100468178	100712334	ABI3BP	0.676011	0.34906	1.5943	2.15495	1.86326	0.00102489	1
chr1	-	179068461	179198819	ABL2	86.1238	84.3852	148.536	172.484	0.912778	0.00078351	1
chr4	-	7967036	8160559	ABLIM2	2.02803	8.7265	14.5702	43.6268	2.43415	0.000152256	1
chr5	+	148521045	148640001	ABLIM3	228.402	174.181	359.826	355.875	0.830072	0.00329954	1
chr3	+	127391780	127399769	ABTB1	22.083	44.3742	5.00434	8.53185	-2.2947	1.43033e-07	-1
chr11	-	34172533	34379555	ABTB2	5.54329	3.57786	17.6259	15.5245	1.86107	5.51145e-06	1
chr12	+	109577201	109706030	ACACB	12.8893	11.3881	2.83432	3.60625	-1.91237	4.99937e-06	-1
chr9	+	32384600	32450832	ACO1	55.8836	56.8095	169.572	207.139	1.74096	5.24055e-10	1
chr1	+	55013806	55100417	ACOT11	23.1647	34.2079	2.52431	1.75915	-3.74039	3.96969e-18	-1
chr3	-	58490862	58522929	ACOX2	3.8758	5.01774	9.56582	9.6753	1.11203	0.00675337	1
chr17	+	48503518	48552206	ACSF2	20.4155	50.2646	4.07433	9.19153	-2.41261	1.46991e-06	-1
chr4	-	185676748	185747268	ACSL1	178.197	317.383	438.965	795.529	1.3167	0.000351316	1
chrX	-	108884563	108976621	ACSL4	200.37	194.295	682.539	1458.95	2.43988	4.03645e-11	1
chr20	-	24986865	25038818	ACSS1	1.57736	9.03193	0.35429	0.219893	-4.18278	3.84526e-07	-1
chr12	+	52301201	52317145	ACVRL1	0.270404	0.130897	1.15144	1.8471	2.87324	1.49598e-05	1
chr2	+	54342409	54532435	ACYP2	6.17424	10.0355	2.17002	1.75915	-2.04194	1.28691e-05	-1
chr17	+	42836567	42859214	ADAM11	0.405607	0.218162	2.92289	3.03453	3.23717	2.13136e-08	1
chr10	-	127700953	128077127	ADAM12	15.4581	12.6098	141.494	104.229	3.12972	2.4682e-24	1
chr10	-	135075919	135090407	ADAM8	25.4631	29.6701	3.8529	2.24291	-3.17499	2.48879e-14	-1
chr5	-	33527286	33892124	ADAMTS12	1.44216	0.610855	5.93435	8.70777	2.83054	9.17234e-08	1
chr5	+	5140442	5320412	ADAMTS16	0	0	2.03717	2.11097	8.55499	1.565e-13	1
chr3	-	64501330	64673365	ADAMTS9	1.08162	0.654487	10.8501	18.1632	4.05633	5.29827e-15	1
chr15	+	84322837	84708593	ADAMTSL3	1.30696	0.610855	6.06721	5.45335	2.58256	4.71268e-07	1
chr1	+	150521844	150533412	ADAMTSL4	29.7896	23.6924	142.424	197.596	2.66836	5.26459e-19	1
chr7	-	937536	995043	ADAP1	25.1476	32.0262	2.43574	4.83765	-2.97256	4.28897e-12	-1
chr10	-	1223252	1779670	ADARB2	0.856281	1.39624	1.81573	5.05754	1.60365	0.00692078	1
chr1	+	227127937	227175246	ADCK3	101.131	136.395	52.6563	67.947	-0.977776	0.000556327	-1
chr16	+	50300450	50344440	ADCY7	46.104	33.7279	64.4807	74.7197	0.802149	0.00545132	1
chr4	+	2845583	2931802	ADD1	199.513	213.45	62.7093	52.6424	-1.83989	5.55263e-11	-1
chr2	-	70889215	70994847	ADD2	7.8868	8.33381	0	0	-10.5195	1.65249e-26	-1
chr10	+	111765725	111895323	ADD3	43.0394	59.2093	14.7473	15.7443	-1.74529	5.6129e-08	-1
chr1	-	32192705	32229664	ADGRB2	3.78566	3.53423	10.2301	11.4344	1.56414	0.000131368	1
chr19	-	14843508	14889353	ADGRE2	4.46167	4.27598	10.8944	9.19153	1.19987	0.00333798	1
chr19	+	14491955	14519537	ADGRE5	37.2257	33.3352	67.9793	80.173	1.07007	0.000123971	1
chr6	-	46965439	47010099	ADGRF1	8.2924	12.1735	0.221431	0.351829	-5.1306	4.20403e-19	-1
chr6	+	47666288	47689757	ADGRF4	6.44464	5.32316	0.310004	0.0439786	-5.01447	4.83931e-15	-1
chr16	+	57653604	57698951	ADGRG1	38.2172	55.1078	1.99288	6.94862	-3.38185	4.30765e-11	-1
chrX	-	19007424	19140755	ADGRG2	6.76011	9.07556	25.066	30.6091	1.81284	5.43946e-07	1
chr16	+	57702156	57723290	ADGRG3	0	0.0436325	1.68288	12.4899	8.00276	2.23746e-11	1
chr4	+	62362838	62938168	ADGRL3	0.450674	0.479957	3.76433	4.74969	3.17807	3.29706e-09	1
chr4	-	100227543	100242599	ADH1B	3.92087	17.453	0.0442862	0.263872	-6.06417	2.13059e-12	-1
chr10	+	88728187	88730666	ADIRF	53.3598	75.3969	22.1431	32.94	-1.22483	0.000142618	-1
chr11	+	10326526	10328949	ADM	7.93187	10.5154	39.8576	24.4081	1.79976	1.72366e-06	1
chr22	+	50919984	50924866	ADM2	0.676011	1.4835	3.32147	19.7904	3.41182	7.03783e-06	1
chr1	+	203096835	203136533	ADORA1	2.79418	3.70876	10.4958	9.63132	1.62779	0.00011409	1
chr5	+	159343739	159400017	ADRA1B	0.495742	1.35261	2.5686	5.36539	2.0925	0.000501939	1
chr4	+	3768295	3770253	ADRA2C	0.540809	0.34906	3.10004	6.24497	3.37893	1.2873e-08	1
chr5	+	148206155	148208197	ADRB2	37.9468	24.0415	8.85724	5.49733	-2.10962	1.27908e-07	-1
chr14	+	105190533	105213647	ADSSL1	1.9379	1.78893	2.74575	8.13605	1.54338	0.00590454	1
chr6	-	11713887	11779280	ADTRP	4.19127	2.09436	0.797152	0.747637	-2.01602	0.000257768	-1
chr4	-	7760439	7941653	AFAP1	58.0919	50.3955	141.539	130.089	1.32405	6.3023e-07	1
chr5	+	148651400	148721367	AFAP1L1	31.7725	33.8152	65.3665	61.9659	0.956954	0.000603545	1
chr10	-	116054582	116164537	AFAP1L2	39.434	31.459	0.177145	0.219893	-7.44034	7.60225e-45	-1
chr12	-	58118075	58135944	AGAP2	0.360539	0.34906	2.5686	2.77065	2.89249	2.62031e-07	1
chr5	+	76326209	76361058	AGGF1	41.5522	45.116	26.4832	23.6165	-0.790602	0.00801009	-1
chr8	+	41435706	41482520	AGPAT6	60.7058	47.5158	105.047	76.9626	0.750016	0.00852873	1
chr4	+	84457066	84527027	AGPAT9	1.35202	0.87265	8.3701	6.42088	2.72857	1.66326e-08	1
chr5	+	304290	438405	AHRR	1.26189	1.4835	0.398576	0.527744	-1.55625	0.00673754	-1
chr9	+	133971862	133998539	AIF1L	27.1757	27.9684	11.603	11.3905	-1.26159	0.000149991	-1
chr6	+	106959729	107018324	AIM1	257.29	272.136	123.869	127.142	-1.07665	7.11488e-05	-1
chr1	-	26648349	26680621	AIM1L	2.29844	2.48705	0.35429	0.351829	-2.74177	1.32736e-06	-1
chr14	-	23440382	23451851	AJUBA	140.34	171.868	77.6337	99.3037	-0.81924	0.00384946	-1
chr7	-	134127106	134143888	AKR1B1	185.633	235.877	788.029	1243.23	2.2687	2.83163e-12	1
chr7	+	134212343	134226166	AKR1B10	1.12669	2.66158	4.73863	5.18948	1.38565	0.00665967	1
chr10	+	5005453	5020158	AKR1C1	17.396	50.7446	162.265	452.584	3.17331	4.62674e-09	1
chr10	-	5029967	5060225	AKR1C2	54.9822	109.998	377.717	744.602	2.76598	3.35729e-11	1
chr10	+	5090957	5149878	AKR1C3	33.0795	79.7166	116.561	222.092	1.58591	0.00015384	1
chr1	-	243651534	244006584	AKT3	99.7793	111.525	193.442	312.996	1.26101	4.2372e-05	1
chr3	+	52232098	52248343	ALAS1	24.742	21.6853	63.6836	84.439	1.67359	1.9395e-08	1
chr3	+	105085556	105295757	ALCAM	300.51	380.432	199.687	185.986	-0.820148	0.00341597	-1
chr9	-	75515577	75568233	ALDH1A1	0	0	2.17002	4.22195	9.1776	4.25698e-15	1
chr15	+	101419896	101456830	ALDH1A3	180.63	95.9479	68.4665	46.0016	-1.27263	0.000189187	-1
chr3	-	125822403	125900029	ALDH1L1	1.48722	2.31252	0	0.0439786	-6.11071	3.34614e-11	-1
chr17	-	19641297	19651746	ALDH3A1	97.9315	338.065	62.3107	50.3555	-1.95219	2.36956e-05	-1
chr6	+	24495196	24537435	ALDH5A1	12.1231	12.348	23.7374	35.1389	1.26624	0.000283888	1
chr17	-	26900132	26903951	ALDOC	11.7626	12.828	25.5974	67.2873	1.91684	8.46045e-06	1
chr17	+	6756894	6803668	ALOX12P2	2.38857	2.05073	0	0.0879573	-5.48576	8.81942e-12	-1
chr2	+	233243243	233247599	ALPP	2.0731	2.87974	0.221431	0.615701	-2.5484	1.80186e-05	-1
chr3	-	46710484	46718899	ALS2CL	116.094	89.4466	18.0245	10.9067	-2.8283	1.94881e-17	-1
chr17	-	79845710	79849462	ALYREF	94.3261	66.9322	189.324	124.284	0.959578	0.00206487	1
chr12	-	47469489	47473734	AMIGO2	81.7523	28.7538	16.0316	9.93917	-2.08864	6.16281e-06	-1
chr11	+	94501507	94609918	AMOTL1	181.396	228.852	91.141	101.019	-1.09416	9.73212e-05	-1
chr11	+	10471867	10529126	AMPD3	13.7005	24.9142	4.73863	5.45335	-1.92073	5.29162e-06	-1
chr7	-	38423296	38671167	AMPH	0.0450674	0.17453	2.83432	2.63872	4.56087	2.46239e-11	1
chr8	-	108261709	108510254	ANGPT1	3.01952	8.50834	1.2843	0.747637	-2.49867	3.32011e-05	-1
chr8	-	41510743	41754280	ANK1	1.35202	2.26889	0.221431	0.615701	-2.09822	0.00070461	-1
chr10	-	61786055	62493284	ANK3	31.5021	59.8201	8.32581	12.9737	-2.09961	1.37608e-07	-1
chr10	-	92671856	92681032	ANKRD1	2.70404	0.916282	7.44008	24.716	3.14856	1.38419e-06	1
chr10	+	99332197	99343641	ANKRD2	11.1317	5.97765	1.5943	3.9141	-1.63256	0.00216974	-1
chr1	-	142697420	142713605	ANKRD20A12P	2.65898	3.66513	13.6402	16.8438	2.26652	5.99545e-08	1
chr10	-	90579658	90611732	ANKRD22	1.98297	1.57077	0.398576	0.527744	-1.92616	0.000633014	-1
chr18	-	21178889	21242849	ANKRD29	3.69553	3.75239	7.61723	8.35594	1.09959	0.00751554	1
chr17	-	48770550	48785270	ANKRD40	77.6512	75.0479	139.324	131.848	0.828479	0.00150588	1
chr2	-	197851385	198175521	ANKRD44	4.77715	3.6215	9.87583	8.224	1.1071	0.00824943	1
chr4	-	125585203	125633887	ANKRD50	55.2076	42.2363	100.707	94.4221	1.00178	0.000241954	1
chr1	-	1353799	1356824	ANKRD65	1.30696	3.27244	0.265717	0.263872	-3.08724	3.94869e-06	-1
chr12	-	99128568	100378432	ANKS1B	1.66749	4.84321	7.97152	12.6219	1.6585	0.00185027	1
chr11	+	69924407	70035652	ANO1	6.26437	1.96346	0	0	-9.54032	4.55429e-14	-1
chr19	-	17434031	17445638	ANO8	30.105	27.4448	49.4677	60.2067	0.930262	0.0014511	1
chr11	-	417929	442011	ANO9	42.2282	24.8705	0.797152	0.703658	-5.47215	1.68697e-29	-1
chrX	-	8496914	8700227	ANOS1	0.676011	0.87265	2.03717	4.13399	1.98601	0.000338544	1
chr4	-	80822770	80994626	ANTXR2	44.2111	59.4711	95.4368	93.1028	0.862547	0.00171997	1
chr2	+	69969126	70053596	ANXA4	91.2615	108.907	55.8006	54.7094	-0.857	0.00116171	-1
chr5	-	150480266	150537443	ANXA6	13.9709	7.06846	178.031	204.94	4.18598	1.89534e-30	1
chr10	-	47157983	47174143	ANXA8	2.47871	2.13799	0	0	-8.70869	2.99123e-14	-1
chr10	+	47746849	47763040	ANXA8L1	14.061	9.94821	0.0885724	0.0879573	-7.00038	7.09327e-26	-1
chr17	+	40996608	41002724	AOC2	0.585876	0.610855	2.48003	4.79367	2.59248	3.94558e-06	1
chr2	+	201450730	201536217	AOX1	48.7179	31.939	225.018	361.592	2.86247	1.76916e-16	1
chr14	-	24028771	24036733	AP1G2	53.2246	40.2728	31.5761	17.4155	-0.932228	0.00799977	-1
chr19	-	10683346	10697991	AP1M2	26.9954	40.491	0.310004	0.219893	-6.96388	9.05452e-39	-1
chrX	-	15843928	15873137	AP1S2	11.9429	11.3008	27.7675	24.716	1.17468	0.000483173	1
chr15	-	83328032	83378660	AP3B2	2.79418	2.79248	0.442862	0.263872	-2.96393	2.08084e-07	-1
chr18	+	10454624	10488698	APCDD1	2.43364	2.96701	0	0	-8.93511	1.90492e-15	-1
chr20	+	57090434	57194948	APCDD1L-AS1	0.225337	0	1.06287	1.27538	3.33062	8.85529e-06	1
chr11	-	34903842	34937958	APIP	20.8662	18.3256	39.3262	48.5964	1.16554	0.000186179	1
chrX	-	128779235	128788933	APLN	0.676011	0.130897	11.0716	9.41143	4.65516	3.51274e-15	1
chr19	+	36359400	36370699	APLP1	0.991483	1.26534	4.56148	6.02507	2.22348	4.21494e-06	1
chr22	+	39378403	39388784	APOBEC3B	3.28992	2.13799	7.66152	6.11303	1.34254	0.00282608	1
chr3	-	195295572	195311076	APOD	1.48722	4.49415	0.132859	0.30785	-3.72945	3.31409e-07	-1
chr22	-	36622254	36636000	APOL2	16.2693	12.6534	29.5832	27.9704	0.992592	0.00289452	1
chr22	-	36536370	36562225	APOL3	0.811213	1.26534	3.72004	3.87012	1.86269	0.000151378	1
chr22	+	36044423	36064456	APOL6	33.44	35.2114	60.2735	86.2421	1.09356	0.000193011	1
chr9	-	33441151	33447631	AQP3	7.79666	22.4271	0.0442862	0.263872	-6.56344	4.87492e-18	-1
chr11	-	72396113	72463434	ARAP1	108.117	136.875	68.5108	67.7711	-0.846118	0.00157523	-1
chr4	+	75310814	75320726	AREG	18.9283	6.67577	43.2676	60.3387	2.01664	6.31664e-06	1
chr3	-	57557089	57583215	ARF4	265.041	191.241	362.881	487.371	0.897966	0.00288854	1
chr7	+	127228405	127231759	ARF5	85.2225	121.604	53.4978	64.9125	-0.804606	0.00438211	-1
chr14	+	68086578	68118436	ARG2	13.7906	30.7173	7.0858	12.2261	-1.20423	0.00784985	-1
chr11	-	46698624	46722215	ARHGAP1	125.738	167.287	77.058	77.2705	-0.924999	0.000802674	-1
chr6	-	129898239	130031370	ARHGAP18	50.836	37.6112	102.345	99.2158	1.18832	1.80277e-05	1
chr2	+	68961912	69053957	ARHGAP25	3.01952	9.55552	0.398576	0.263872	-4.22505	1.24403e-09	-1
chr5	+	142150291	142608572	ARHGAP26	11.8978	10.2536	29.2289	26.2113	1.32322	9.35149e-05	1
chr1	-	94634462	94703307	ARHGAP29	150.841	125.313	244.903	269.017	0.896069	0.00118306	1
chr11	-	128834954	129062093	ARHGAP32	65.8435	65.9287	38.8833	35.6227	-0.822532	0.00274176	-1
chr11	+	100558406	100861656	ARHGAP42	3.01952	3.18517	0.841438	0.659679	-2.03964	6.00131e-05	-1
chr17	+	12692828	12894960	ARHGAP44	1.21682	1.30897	0.531435	0.263872	-1.65467	0.00580156	-1
chr14	-	32544624	32545905	ARHGAP5-AS1	3.83073	3.4906	1.46145	1.09947	-1.51148	0.0016049	-1
chr1	+	17866329	18024370	ARHGEF10L	10.726	8.4647	22.2317	23.5725	1.25481	0.000397618	1
chr1	+	3371146	3397677	ARHGEF16	31.3669	38.1784	6.51007	7.34443	-2.3267	2.51116e-11	-1
chr12	+	58003962	58011028	ARHGEF25	2.65898	2.96701	0	0	-8.9938	7.37457e-16	-1
chr3	-	56761445	57113336	ARHGEF3	30.9162	33.4225	11.0716	14.9967	-1.30301	0.000101569	-1
chr5	+	148961134	149014527	ARHGEF37	19.9198	19.8092	6.28864	6.3769	-1.64842	6.85649e-06	-1
chr2	+	131674223	131804826	ARHGEF4	53.8105	64.0089	25.5974	20.8898	-1.34152	7.34251e-06	-1
chr6	+	157099063	157531913	ARID1B	112.714	137.879	75.0209	73.4443	-0.7552	0.00436228	-1
chr3	+	160394947	160396235	ARL14	2.11817	2.35615	0.442862	0.131936	-2.93843	1.85145e-06	-1
chr2	-	235401685	235405697	ARL4C	34.2062	21.2927	3.01146	0.835594	-3.84719	4.00441e-12	-1
chr17	+	41476352	41478504	ARL4D	23.0745	60.1692	14.0387	21.1537	-1.24191	0.00436246	-1
chrX	+	100878119	100882831	ARMCX3	6.39957	7.81022	0	0	-10.3288	1.9892e-24	-1
chr11	+	13299273	13408812	ARNTL	49.6192	55.6751	18.3345	15.7004	-1.62908	9.23411e-08	-1
chr15	-	90439763	90456222	ARPIN	42.5436	44.0688	25.1546	21.0658	-0.905915	0.0028238	-1
chr11	-	74971165	75062875	ARRB1	15.9088	27.0958	42.3376	51.7628	1.12929	0.000911404	1
chr17	+	66255322	66417000	ARSG	2.38857	1.83256	3.18861	9.32347	1.56569	0.00462635	1
chr4	-	114821439	114900878	ARSJ	48.6728	32.6371	68.1565	74.3239	0.809301	0.00600166	1
chr1	-	23755055	23810750	ASAP3	58.4074	54.5842	12.2673	15.0847	-2.04601	4.12026e-11	-1
chr2	+	239335625	239360891	ASB1	53.3598	42.2799	93.0453	73.6642	0.801643	0.00430391	1
chr12	+	50451419	50477405	ASIC1	5.49822	4.93047	14.3044	30.1254	2.08996	1.87091e-06	1
chr7	-	97481428	97501477	ASNS	30.2402	24.3033	37.289	112.321	1.45561	0.000741026	1
chr8	-	62413114	62627199	ASPH	391.275	394.481	1036.43	1433.57	1.65234	2.03303e-08	1
chr16	+	29912146	29917377	ASPHD1	1.57736	2.05073	11.1158	11.7423	2.65097	1.82085e-09	1
chr11	+	62104773	62160887	ASRGL1	0.721079	0.34906	3.80861	3.34238	2.73151	5.21793e-07	1
chr1	+	212738675	212794119	ATF3	0.901348	1.52714	1.99288	9.36745	2.21987	0.00118748	1
chr3	+	11314009	11599139	ATG7	24.8321	24.0415	48.6263	57.9638	1.12479	0.000137682	1
chr14	+	50999799	51099784	ATL1	8.42761	8.98829	1.90431	1.2314	-2.46971	7.7126e-08	-1
chr4	+	47487409	47595503	ATP10D	45.8786	55.1515	25.2431	26.6071	-0.962254	0.0011294	-1
chr3	-	194123402	194188968	ATP13A3	261.121	168.596	475.988	480.73	1.15471	0.000136608	1
chr1	+	169075946	169101960	ATP1B1	44.1661	27.0085	134.453	149.395	1.99569	5.84854e-11	1
chr16	+	84402128	84497793	ATP2C2	2.56884	2.22526	1.15144	0.615701	-1.43442	0.00676338	-1
chr17	+	46970147	46973232	ATP5G1	72.4684	62.7435	177.411	166.679	1.34752	9.23921e-07	1
chr17	-	73034954	73043074	ATP5H	89.0532	98.9585	154.382	160.522	0.744038	0.00578062	1
chr4	-	666224	668127	ATP5I	55.7484	52.7517	26.4832	25.5956	-1.05876	0.000238403	-1
chr2	+	71162997	71192561	ATP6V1B1	1.89283	1.30897	0.0442862	0	-5.86213	2.93174e-10	-1
chr2	-	71169142	71175741	ATP6V1B1-AS1	0.585876	0.34906	3.27718	2.11097	2.51556	9.97764e-06	1
chr4	-	42410391	42659122	ATP8A1	1.9379	2.26889	4.87148	6.90464	1.48233	0.00104697	1
chr18	-	55313658	55470327	ATP8B1	6.03903	6.63214	25.1989	33.6437	2.21422	1.21095e-09	1
chr1	+	154300275	154323780	ATP8B2	16.3595	19.4165	57.1292	85.4945	1.99473	4.82106e-10	1
chr7	+	69063904	69755772	AUTS2	0.315472	0.305427	11.293	8.79573	4.99141	1.66958e-19	1
chr15	-	34158427	34331303	AVEN	40.2452	38.8329	22.4088	16.7559	-1.01354	0.00143319	-1
chr7	+	32535037	32628353	AVL9	48.2672	45.4651	103.718	119.534	1.25198	2.07393e-06	1
chr10	-	99437180	99447015	AVPI1	147.731	235.005	82.9481	103.702	-1.03599	0.00080767	-1
chr7	-	99564349	99573735	AZGP1	7.7516	9.59915	0.398576	0.263872	-4.68886	1.61981e-17	-1
chr1	+	33546713	33586132	AZIN2	2.38857	2.09436	5.1372	7.12454	1.44977	0.00113411	1
chr3	-	160801670	160823160	B3GALNT1	8.96842	5.71586	21.8331	18.2511	1.4485	0.000192468	1
chr19	+	17905918	17924385	B3GNT3	15.7736	18.0639	2.5686	3.73818	-2.42149	6.98972e-09	-1
chr17	-	80901666	81009686	B3GNTL1	3.69553	2.66158	14.1273	15.7004	2.22889	9.05309e-08	1
chr12	-	58019677	58027022	B4GALNT1	3.28992	1.83256	10.7173	9.98315	2.01355	9.63368e-06	1
chr12	+	569542	671058	B4GALNT3	5.90383	8.02838	0.177145	0.0879573	-5.65944	1.44139e-18	-1
chr18	-	29202208	29264686	B4GALT6	16.8552	12.9589	63.3293	61.9219	2.07056	2.2038e-11	1
chr6	-	90636246	91006627	BACH2	9.41909	21.7726	0.620007	0.615701	-4.64567	7.01668e-16	-1
chr9	-	33252469	33264759	BAG1	121.682	139.406	66.385	32.94	-1.39425	3.02712e-05	-1
chr6	+	57037103	57050012	BAG2	29.3389	19.6783	76.0394	52.2026	1.38746	2.40633e-05	1
chr22	-	38480895	38506676	BAIAP2L2	5.31796	4.31962	0.0442862	0.0879573	-6.07162	2.32558e-17	-1
chr1	-	212859758	212873327	BATF3	0.766146	0.479957	8.01581	6.15701	3.4984	1.38535e-11	1
chr19	+	45312315	45324678	BCAM	19.6494	44.5051	3.89719	7.16852	-2.53428	7.44364e-08	-1
chr1	+	156611739	156629324	BCAN	6.2193	4.66868	14.6587	12.5779	1.32227	0.000874956	1
chr20	+	49411430	49493714	BCAS4	10.5908	18.5002	5.4472	7.69626	-1.14573	0.00737484	-1
chr10	+	127512103	127542264	BCCIP	74.2711	53.2316	131.707	100.403	0.864289	0.00263331	1
chr2	-	60678301	60780633	BCL11A	10.1402	18.4129	1.2843	2.63872	-2.85999	2.37754e-08	-1
chr14	-	99635624	99738050	BCL11B	2.88431	2.44342	0.442862	0.527744	-2.44268	7.28426e-06	-1
chr18	-	60790578	60986613	BCL2	4.41661	4.18872	9.21153	10.8627	1.22109	0.00281707	1
chr20	-	30252260	30310656	BCL2L1	88.4673	76.5314	157.836	195.089	1.09688	9.19398e-05	1
chr2	+	111878490	111926022	BCL2L11	21.7676	37.5239	12.9759	16.1841	-1.02368	0.00547474	-1
chr19	+	45251977	45263301	BCL3	31.4571	38.8766	72.4523	61.1303	0.925251	0.00120037	1
chrX	-	70430034	70948962	BCYRN1	2.25337	1.96346	13.153	10.379	2.47762	1.37394e-08	1
chr14	+	96722546	96731100	BDKRB1	1.26189	1.13444	0.132859	0.0879573	-3.37648	3.0868e-06	-1
chr14	+	96671134	96710666	BDKRB2	17.0355	20.5509	0.0442862	0	-9.41189	1.39328e-36	-1
chr11	-	27676441	27743605	BDNF	5.09262	3.6215	15.2345	26.3432	2.25345	1.40975e-07	1
chr10	+	81442730	81448650	BEND3P3	7.16572	8.11564	15.633	18.8668	1.17413	0.00153391	1
chr6	+	56819772	56892142	BEND6	1.39709	1.78893	4.11862	7.43239	1.85403	0.000180087	1
chr19	+	12863406	12869271	BEST2	1.08162	2.79248	0.132859	0.0439786	-4.37333	6.27077e-08	-1
chr22	-	18216905	18257431	BID	34.4315	33.7715	59.7864	58.4916	0.794181	0.00446124	1
chr22	+	43506753	43525718	BIK	5.67849	6.93757	1.10716	0.615701	-2.86512	1.57824e-08	-1
chr11	+	102188180	102210135	BIRC3	66.4744	149.485	279.667	482.138	1.81856	6.38285e-06	1
chr19	+	17516494	17526545	BISPR	0.585876	0.741752	2.70146	2.4628	1.9496	0.000170473	1
chr20	-	36145818	36152953	BLCAP	133.805	150.707	46.2791	39.4928	-1.72981	1.74127e-10	-1
chr10	-	97951454	98031273	BLNK	1.9379	6.67577	0.0442862	0.351829	-4.40338	4.67635e-08	-1
chr15	-	40380090	40401085	BMF	1.39709	3.27244	0.0885724	0.395808	-3.23928	4.56377e-06	-1
chr6	+	7727010	7881961	BMP6	0.676011	0.130897	2.96718	10.0271	3.99679	1.5293e-07	1
chr2	+	203241049	203432474	BMPR2	109.288	132.73	70.6808	73.1804	-0.750418	0.00452818	-1
chr9	-	16409500	16870786	BNC2	0.585876	0.479957	18.8659	14.469	4.95377	1.55707e-22	1
chr19	+	55795533	55823903	BRSK1	0.946416	1.39624	8.23724	16.0082	3.36415	1.01371e-10	1
chr9	+	116111811	116133513	BSPRY	2.02803	2.44342	0.0885724	0.0879573	-4.57907	1.52026e-10	-1
chr19	-	17513747	17516457	BST2	18.2072	23.9106	62.3993	60.2067	1.54112	2.99442e-07	1
chr14	+	105714878	105717430	BTBD6	38.3974	39.6183	25.8632	15.0847	-0.929852	0.00683565	-1
chr1	+	52521856	52556388	BTF3L4	48.808	46.9049	74.7994	87.9133	0.765491	0.00447584	1
chr12	-	92534053	92539673	BTG1	76.0738	194.339	29.2732	62.3177	-1.56179	0.000403656	-1
chr2	+	201676268	201688569	BZW1	404.12	323.535	618.103	637.91	0.787525	0.00486607	1
chr10	+	98741040	98745585	C10orf12	8.65294	8.7265	19.0431	20.2741	1.17727	0.000973119	1
chr10	-	73507313	73533337	C10orf54	45.2928	59.4711	19.4859	31.2248	-1.04663	0.00156144	-1
chr10	-	128113573	128210010	C10orf90	0.270404	0.087265	11.293	3.43033	5.3275	5.45366e-12	1
chr11	-	128769459	128776126	C11orf45	4.55181	5.06137	2.08145	2.19893	-1.16531	0.00868179	-1
chr11	+	66512206	66610987	C11orf80	17.5312	18.0202	9.21153	6.86067	-1.14487	0.00209796	-1
chr12	+	53693469	53700965	C12orf10	23.5252	31.8954	55.5349	61.658	1.08011	0.000319054	1
chr16	+	22019455	22095972	C16orf52	12.1682	12.0426	22.8074	24.1882	0.956572	0.00454565	1
chr16	+	19566736	19712485	C16orf62	60.6607	65.7978	32.5504	35.9305	-0.884793	0.00159239	-1
chr16	-	85741123	85784689	C16orf74	33.44	29.4519	18.4231	16.0962	-0.86524	0.00658492	-1
chr17	-	21431570	21454941	C17orf51	20.1001	11.6499	40.5662	33.7756	1.22741	0.000558613	1
chr17	+	42219273	42239844	C17orf53	17.5312	23.1689	10.1858	5.40937	-1.3835	0.000825824	-1
chr19	-	1229946	1237990	C19orf26	2.29844	2.66158	5.97864	6.46486	1.32473	0.00205093	1
chr7	+	7222245	7288280	C1GALT1	27.0855	25.0014	65.1893	70.2779	1.37881	1.21595e-06	1
chr17	+	77019015	77045870	C1QTNF1	2.43364	4.14509	6.64293	13.2376	1.59321	0.00123691	1
chr17	-	77015290	77023737	C1QTNF1-AS1	0.0450674	0.130897	2.92289	2.59474	4.87663	4.52813e-12	1
chr22	-	37576205	37584330	C1QTNF6	1.9379	2.44342	6.90865	8.13605	1.7767	5.1245e-05	1
chr12	-	7187514	7245043	C1R	5.58836	22.6016	50.0877	89.4525	2.30662	1.45698e-05	1
chr12	+	7167979	7178335	C1S	1.44216	5.45406	26.8374	38.7012	3.24502	1.81871e-09	1
chr1	+	200860626	200884864	C1orf106	74.1359	110.172	3.32147	3.21044	-4.81619	2.85148e-40	-1
chr1	-	207191865	207206101	C1orf116	98.292	77.6222	0.575721	1.2314	-6.59537	1.15838e-54	-1
chr1	+	184356149	184598155	C1orf21	52.0078	76.2696	20.726	21.5935	-1.59969	2.85789e-07	-1
chr1	-	43747556	43751288	C1orf210	2.0731	3.57786	0.575721	0.527744	-2.34585	2.52803e-05	-1
chr1	+	197871681	197876497	C1orf53	3.96593	4.31962	1.55002	1.05549	-1.66524	0.000520904	-1
chr1	-	209952552	209958075	C1orf74	37.9468	28.9283	9.92011	10.6868	-1.69771	6.35215e-07	-1
chr20	+	58630979	58648008	C20orf197	0.450674	0.69812	1.10716	2.55076	1.65981	0.00596956	1
chr15	+	62359175	62363116	C2CD4A	1.30696	5.89039	0.487148	0.791615	-2.48314	0.000436163	-1
chr2	+	99758184	99767928	C2orf15	3.47019	4.79957	0.841438	1.49527	-1.81847	0.000335465	-1
chr2	+	27799388	27805589	C2orf16	1.75763	1.22171	0.531435	0.263872	-1.89074	0.00171978	-1
chr12	-	8210918	8218955	C3AR1	0.270404	0	6.99722	9.19153	5.86431	1.07938e-18	1
chr3	-	155480400	155524076	C3orf33	4.91235	3.75239	9.92011	11.0386	1.27365	0.00199585	1
chr4	+	2043719	2045697	C4orf48	23.8407	24.1288	11.2044	11.3465	-1.08856	0.00132116	-1
chr19	+	47813103	47825327	C5AR1	0.991483	0.741752	3.5429	11.9622	3.15405	5.14232e-07	1
chr19	+	47835403	47845272	C5AR2	0.721079	0.34906	2.83432	3.60625	2.58085	2.79846e-06	1
chr5	+	102594441	102614361	C5orf30	24.6519	17.933	36.4033	50.8393	1.03467	0.00173239	1
chr5	+	2752244	2755511	C5orf38	46.2842	86.1305	12.4887	15.4805	-2.24276	5.15997e-10	-1
chr5	+	131746464	131811736	C5orf56	0.766146	1.04718	2.2586	2.33087	1.33309	0.00843919	1
chr6	-	42068856	42110715	C6orf132	35.6033	53.4062	18.4674	26.2992	-0.991415	0.00335994	-1
chr6	+	30614815	30620987	C6orf136	14.6469	13.0025	23.7817	27.7945	0.899287	0.00694825	1
chr6	+	43968336	43973694	C6orf223	0.135202	0	22.9403	40.6363	8.78344	4.96113e-39	1
chr7	-	112459201	112579932	C7orf60	15.7285	20.3327	5.75721	8.224	-1.36629	0.000451068	-1
chr9	+	117373705	117408703	C9orf91	15.5032	12.5225	27.1917	30.917	1.05187	0.0016389	1
chr15	-	63615729	63674309	CA12	79.544	101.184	161.069	187.789	0.948744	0.000756735	1
chr8	+	86157715	86196302	CA13	11.4922	10.3409	25.1103	25.8155	1.22155	0.000328658	1
chr8	+	86376130	86393721	CA2	30.5106	21.7726	5.27006	4.26593	-2.45349	2.95494e-10	-1
chr9	+	35673914	35681154	CA9	0.495742	0.479957	2.12574	1.71517	1.9649	0.00035696	1
chr3	-	50400043	50541675	CACNA2D2	0.405607	0.17453	1.01858	1.8471	2.28832	0.000408437	1
chr3	+	54156692	55108584	CACNA2D3	1.30696	2.44342	0.310004	0.30785	-2.58167	3.36185e-05	-1
chr17	-	37329708	37353956	CACNB1	7.57133	5.75949	16.0759	13.8533	1.1664	0.00253244	1
chr19	+	54466289	54493469	CACNG8	3.01952	2.18162	11.0273	11.3025	2.10043	1.09085e-06	1
chr12	-	54104901	54121307	CALCOCO1	43.6703	60.431	25.5531	28.3222	-0.950212	0.00183081	-1
chr7	+	134464163	134655480	CALD1	306.368	321.833	174.842	181.808	-0.816702	0.00262936	-1
chr10	-	105206542	105212162	CALHM2	20.5507	48.1703	11.7801	16.5799	-1.27668	0.00228604	-1
chr10	+	5566851	5568231	CALML3	2.02803	3.3597	0	0	-8.9321	1.37478e-14	-1
chr7	+	128379345	128413477	CALU	304.34	219.864	495.651	621.77	1.09197	0.000244725	1
chr3	-	9799028	9811668	CAMK1	3.92087	3.57786	13.5516	11.0386	1.71202	2.99271e-05	1
chr7	-	44256748	44365230	CAMK2B	23.8857	93.5481	0.398576	1.31936	-6.08528	9.90556e-18	-1
chr1	-	20808883	20812728	CAMK2N1	188.562	182.646	40.2119	59.8549	-1.89112	2.4469e-10	-1
chr19	+	7660787	7683196	CAMSAP3	21.7225	37.2621	0.752866	1.27538	-4.85411	4.68387e-23	-1
chr17	-	76987797	77005899	CANT1	78.237	80.5019	159.608	133.255	0.883513	0.00101625	1
chr6	+	17393735	17558023	CAP2	17.6214	15.6641	38.2633	53.522	1.46316	6.31279e-06	1
chr11	+	64948685	64979477	CAPN1	355.312	455.305	169.749	187.701	-1.18126	3.21687e-05	-1
chr15	+	42651697	42704515	CAPN3	3.15472	2.18162	0.310004	0.263872	-3.19209	8.03691e-08	-1
chr11	+	76777991	76837198	CAPN5	0.901348	1.00355	3.58718	3.34238	1.85652	0.000133982	1
chr1	-	223714971	223853436	CAPN8	4.32647	13.3952	0	0.0439786	-8.32851	5.16046e-18	-1
chr19	+	5913654	5916222	CAPS	3.92087	5.45406	2.08145	1.80312	-1.26912	0.00597684	-1
chr22	-	37886399	37915210	CARD10	96.8048	72.6917	44.2862	33.5557	-1.1225	0.000130453	-1
chr17	+	78143790	78183130	CARD14	0.405607	1.13444	2.79003	2.63872	1.80644	0.00128779	1
chr11	-	3022151	3078681	CARS	64.6717	66.6268	91.0968	141.347	0.823984	0.00432561	1
chr1	-	10696665	10856733	CASZ1	24.742	37.4367	3.05575	3.82614	-3.1735	3.18658e-15	-1
chr7	+	116164838	116201239	CAV1	1186.4	933.91	669.076	534.56	-0.816868	0.00477808	-1
chr7	+	116139654	116148595	CAV2	264.005	201.669	118.421	115.444	-0.993594	0.000407266	-1
chr19	+	45281125	45303903	CBLC	24.6969	18.4129	0.885724	1.36334	-4.25343	5.6485e-20	-1
chr17	+	77751976	77761449	CBX2	18.1622	17.4966	42.2491	25.5516	0.926819	0.00753913	1
chr22	-	39257431	39268339	CBX6	50.4755	43.5452	126.747	99.7435	1.26834	3.21857e-06	1
chr8	-	128219626	128231513	CCAT1	19.0635	10.8209	79.4052	53.6539	2.1545	2.81484e-09	1
chr18	-	57098170	57364644	CCBE1	42.1831	31.0227	109.298	151.902	1.83509	4.12263e-10	1
chr9	-	131595220	131644354	CCBL1	12.7991	12.3916	21.966	37.6457	1.24239	0.000678163	1
chr18	+	66382490	66722426	CCDC102B	0.676011	0.829017	7.7058	9.85121	3.53356	8.06308e-13	1
chr19	+	56158953	56164526	CCDC106	1.84776	2.35615	0.398576	0.439786	-2.31139	4.01723e-05	-1
chrX	+	48910960	48927510	CCDC120	30.2402	31.11	8.28152	7.8282	-1.92843	1.65939e-08	-1
chr1	+	32665986	32670991	CCDC28B	1.75763	2.05073	5.75721	9.14756	1.9651	2.25244e-05	1
chr12	+	120427647	120532299	CCDC64	29.8346	70.5537	2.17002	5.7612	-3.65991	4.9592e-12	-1
chr16	-	3077867	3085542	CCDC64B	1.57736	1.30897	0	0	-8.03289	5.32612e-11	-1
chr5	-	150560612	150603654	CCDC69	9.01348	16.3622	22.8517	30.0814	1.06007	0.00576947	1
chr2	+	56411257	56613309	CCDC85A	0.991483	1.65803	0.0442862	0.0879573	-4.21473	1.56576e-07	-1
chr11	+	65657874	65659106	CCDC85B	50.2051	41.8436	115.144	103.218	1.24621	3.30035e-06	1
chr17	+	32582295	32584220	CCL2	0.0450674	0	8.41438	8.53185	8.25698	1.04075e-25	1
chr2	+	228678557	228682280	CCL20	5.58836	2.35615	93.6654	103.13	4.63023	1.3757e-29	1
chr4	+	78078356	78091213	CCNG2	45.5632	69.7247	9.6544	24.0123	-1.77549	2.4526e-05	-1
chr5	-	86690078	86708850	CCNH	19.7395	16.9294	39.3262	46.5294	1.22721	8.98416e-05	1
chr10	+	97803158	97820625	CCNJ	14.1962	11.6499	25.2874	26.3872	0.99935	0.00299122	1
chr10	+	35535908	35861598	CCNY	115.418	149.921	79.9366	79.1615	-0.737908	0.00664533	-1
chr6	+	74405807	74538041	CD109	463.473	618.752	204.071	194.122	-1.44245	6.30873e-07	-1
chr12	-	7507555	7596781	CD163L1	1.03655	1.09081	5.62435	10.203	2.88871	1.18958e-08	1
chrY	-	21152525	21438350	CD24	291.586	157.426	1.81573	1.36334	-7.13726	1.69004e-59	-1
chr9	+	5450502	5470567	CD274	2.65898	1.30897	8.6801	6.9926	1.98031	4.40204e-05	1
chr19	+	49838676	49843861	CD37	0.360539	0.392692	1.2843	1.05549	1.62028	0.00631357	1
chr17	+	7482804	7485429	CD68	12.2133	11.9989	38.6619	71.6852	2.18776	1.82019e-09	1
chr11	+	44587140	44641315	CD82	118.843	137.486	7.30723	10.4669	-3.84922	1.05353e-33	-1
chr12	+	6309481	6347437	CD9	170.76	247.658	64.0822	88.0892	-1.45919	2.27594e-06	-1
chrX	-	149934808	150067289	CD99L2	92.7938	157.164	57.6607	65.3083	-1.02337	0.000776535	-1
chr11	-	64591661	64612041	CDC42BPG	30.736	43.8507	2.79003	5.49733	-3.16807	6.05439e-14	-1
chr11	+	65082288	65089900	CDC42EP2	26.4996	28.143	54.5606	66.8035	1.15106	7.80097e-05	1
chr17	-	71279762	71308143	CDC42EP4	49.1686	65.2742	110.406	86.5499	0.783109	0.00519187	1
chr19	-	54976208	54984437	CDC42EP5	4.64194	6.93757	0.487148	2.81463	-1.80654	0.00633181	-1
chr5	+	130599701	130730382	CDC42SE2	167.966	230.554	99.2011	81.5804	-1.14038	9.24529e-05	-1
chr7	-	21940516	21985542	CDCA7L	88.1969	115.67	46.102	38.9651	-1.26089	6.6442e-06	-1
chr16	+	68771194	68869444	CDH1	197.846	235.877	0.442862	0.527744	-8.78707	1.44011e-98	-1
chr18	-	25530926	25757410	CDH2	29.9698	24.4342	108.014	114.96	2.03498	2.22985e-13	1
chr14	-	23516269	23526747	CDH24	9.77963	6.50124	24.3131	19.7464	1.43602	0.000161417	1
chr16	+	68678150	68732957	CDH3	330.074	394.7	2.48003	6.11303	-6.39607	9.63678e-46	-1
chr6	+	36644236	36655116	CDKN1A	150.165	199.182	279.535	717.116	1.51239	0.000166127	1
chr12	+	12870203	12875316	CDKN1B	44.9773	70.6846	22.1431	34.4353	-1.03149	0.00245743	-1
chr4	+	85504056	85572493	CDS1	54.126	67.3249	12.5773	16.9318	-2.04073	1.80693e-10	-1
chr6	-	31082864	31088252	CDSN	1.48722	1.7453	0.310004	0.439786	-2.09186	0.000326957	-1
chr20	+	48807119	48809227	CEBPB	124.296	174.181	218.597	359.701	0.954148	0.00306191	1
chr9	+	135937364	135947250	CEL	1.8027	2.74885	0.35429	0.439786	-2.5031	1.42236e-05	-1
chr1	+	109792640	109818378	CELSR2	88.0167	145.733	27.9003	44.8582	-1.68364	4.54871e-07	-1
chr15	+	81071683	81244003	CEMIP	3.56033	14.006	1.10716	1.97904	-2.50487	9.67846e-05	-1
chr17	-	63631657	64188249	CEP112	7.21079	5.3668	13.8616	13.1056	1.1	0.0049161	1
chr1	-	243287729	243418708	CEP170	132.633	127.451	206.108	268.094	0.866504	0.00199197	1
chr14	+	105331649	105363107	CEP170B	188.066	164.974	115.321	80.7008	-0.848783	0.00352744	-1
chr9	+	131181438	131199630	CERCAM	8.42761	7.1121	19.3974	25.0238	1.51482	3.93589e-05	1
chr16	-	55836763	55867075	CES1	3.38006	2.26889	49.6891	82.284	4.54444	7.29684e-29	1
chr16	+	55758836	55784123	CES1P2	0.540809	0.0436325	1.90431	1.58323	2.56483	0.000184524	1
chr16	+	66968346	66978994	CES2	66.0688	69.7247	38.3076	35.9305	-0.871102	0.00153116	-1
chr16	+	67022491	67043659	CES4A	3.47019	1.78893	0.841438	0.879573	-1.60426	0.0032073	-1
chr3	-	113005776	113160361	CFAP44	7.12065	7.15573	3.18861	1.53925	-1.59242	0.00081878	-1
chr1	-	159842153	159869906	CFAP45	0.315472	0.52359	8.32581	6.02507	4.07526	1.28838e-13	1
chr10	+	106113521	106214848	CFAP58	0.495742	0.392692	1.15144	2.28689	1.94076	0.00122256	1
chr6	+	31913720	31919861	CFB	4.91235	16.1004	32.5504	39.4488	1.77567	0.000182188	1
chr1	+	196621007	196716634	CFH	50.0699	108.47	32.2404	46.8372	-1.00347	0.00648625	-1
chr14	-	35179587	35183761	CFL2	34.9723	25.3068	80.9109	75.7752	1.37812	2.21454e-06	1
chr1	+	151483861	151511167	CGN	3.38006	1.57077	0.974297	0.0879573	-2.20933	0.00348508	-1
chr15	+	41245635	41248717	CHAC1	1.44216	0.436325	2.12574	11.5664	2.86062	0.000228975	1
chr22	-	24108020	24110159	CHCHD10	48.1771	52.4026	90.3439	96.2252	0.891274	0.000716063	1
chr2	-	86730552	86790620	CHMP3	2.65898	3.27244	0.930011	0.835594	-1.74236	0.000512164	-1
chr8	+	82644687	82671748	CHMP4C	17.8467	25.4377	5.93435	9.32347	-1.50365	0.000158379	-1
chr2	-	175664041	175870107	CHN1	8.65294	7.15573	41.0976	42.5273	2.40264	7.09823e-13	1
chr11	-	89933596	89956532	CHORDC1	30.736	29.6701	52.7006	51.2791	0.78344	0.00610059	1
chr4	+	40337345	40357234	CHRNA9	2.25337	0.916282	4.20719	6.02507	1.68932	0.00154653	1
chrX	+	46433121	46457931	CHST7	7.61639	5.71586	30.5575	50.3555	2.60081	9.00903e-12	1
chr6	-	139693391	139695787	CITED2	53.9006	119.422	33.3475	50.2236	-1.05234	0.00502064	-1
chr15	+	43985083	43991420	CKMT1A	6.89531	7.59205	1.24001	1.80312	-2.24686	9.56625e-07	-1
chr15	+	43885251	43891604	CKMT1B	6.94038	7.15573	1.24001	1.05549	-2.61278	1.68158e-08	-1
chr2	-	122095351	122407052	CLASP1	157.826	236.575	112.398	101.811	-0.88064	0.00290155	-1
chr1	+	86889768	86922240	CLCA2	156.744	327.331	2.08145	2.067	-6.86274	2.42792e-51	-1
chrX	+	10124984	10205699	CLCN4	8.87828	13.2206	23.516	24.8919	1.13058	0.00167978	1
chr3	-	190023489	190040235	CLDN1	197.846	782.985	21.2131	28.894	-4.29062	5.12541e-15	-1
chr7	+	90032647	90045268	CLDN12	32.9443	28.5793	58.2807	67.947	1.03675	0.00029822	1
chr8	+	8559665	8561617	CLDN23	3.51526	3.14154	0.841438	0.96753	-1.87295	0.000153983	-1
chr7	+	73245192	73247023	CLDN4	5.58836	6.32671	0.132859	0.483765	-4.24637	7.8469e-13	-1
chr17	-	7163221	7166512	CLDN7	103.88	89.0975	9.03439	10.7748	-3.2834	1.47829e-26	-1
chr19	+	51226604	51228981	CLEC11A	0.585876	1.00355	3.8529	4.57378	2.39604	2.81681e-06	1
chr4	-	141309606	141348815	CLGN	1.84776	1.00355	8.76867	7.47637	2.50753	1.6178e-07	1
chrX	-	154505495	154563990	CLIC2	0.856281	2.31252	13.7287	19.8344	3.39796	6.19686e-11	1
chr9	-	139889059	139891024	CLIC3	6.44464	6.10855	0.797152	2.11097	-2.10514	5.77886e-05	-1
chr11	-	122943032	123066007	CLMP	87.4759	62.6126	167.269	230.448	1.40592	3.86978e-06	1
chr1	-	9789078	9884584	CLSTN1	404.615	522.717	247.604	251.074	-0.89497	0.00158293	-1
chr5	-	175819455	175843570	CLTB	366.218	347.62	129.581	113.069	-1.55667	2.28943e-08	-1
chr17	+	57697049	57774317	CLTC	475.236	397.623	992.808	927.245	1.13732	4.93664e-05	1
chr16	+	66637934	66647795	CMTM3	5.72356	9.20646	13.5073	17.9433	1.07392	0.00800835	1
chr16	-	66648652	66730610	CMTM4	58.2271	55.7187	120.724	139.984	1.19403	6.51426e-06	1
chr1	+	26503980	26516376	CNKSR1	32.9443	29.3647	15.6773	12.446	-1.14736	0.000512589	-1
chr19	+	1026273	1039067	CNN2	339.403	387.98	140.653	138.885	-1.37964	6.06957e-07	-1
chr1	-	95362504	95392779	CNN3	54.6668	51.9663	150.175	192.099	1.68241	1.48112e-09	1
chr9	+	17134988	17503921	CNTLN	20.8211	20.5073	36.979	35.8866	0.817942	0.00760752	1
chr3	-	74311719	74570291	CNTN3	5.36302	7.72295	0.221431	0.395808	-4.38109	3.98013e-14	-1
chr17	+	40834631	40852011	CNTNAP1	6.30944	5.2359	43.7105	37.118	2.80666	9.96451e-16	1
chr1	+	234509182	234519795	COA6	43.2647	39.4874	74.888	95.0818	1.03835	0.000195634	1
chr7	-	51083908	51384515	COBL	60.5255	90.0138	19.8845	31.9285	-1.53857	4.05126e-06	-1
chr2	-	165536694	165697928	COBLL1	41.9578	37.5676	9.56582	12.358	-1.85831	2.29159e-08	-1
chr17	+	71189172	71204645	COG1	23.2548	24.216	48.9363	58.7554	1.18159	6.53733e-05	1
chr13	+	40229763	40365802	COG6	26.049	24.0851	32.6389	64.0769	0.947859	0.00749742	1
chr6	-	75794041	75915623	COL12A1	58.6778	40.4473	187.419	195.881	1.95113	4.98237e-11	1
chr10	+	71561643	71718904	COL13A1	2.11817	1.17808	20.8588	35.5347	4.09383	8.72617e-18	1
chr1	-	32117847	32169768	COL16A1	18.072	23.5615	4.69434	5.49733	-2.02923	1.40421e-07	-1
chr10	-	105791045	105845638	COL17A1	611.159	915.061	2.92289	1.45129	-8.44357	1.39079e-72	-1
chr9	+	116917824	117074796	COL27A1	4.95742	3.70876	15.323	9.36745	1.50962	0.000550514	1
chr13	-	110801304	110959504	COL4A1	70.9812	47.2104	157.216	234.538	1.72881	8.1966e-08	1
chr13	+	110959630	111165373	COL4A2	213.079	157.382	326.301	387.584	0.94637	0.00109205	1
chr2	+	228029280	228179508	COL4A3	1.08162	1.43987	0.132859	0	-4.14214	2.41146e-07	-1
chr2	-	227867426	228029275	COL4A4	6.53478	8.07201	0.531435	0.835594	-3.40667	2.01861e-11	-1
chrX	-	107398836	107682727	COL4A6	122.448	163.927	74.7109	58.0078	-1.10951	9.91141e-05	-1
chr21	+	47401662	47424963	COL6A1	9.64443	12.5662	41.629	49.0362	2.02853	9.3426e-10	1
chr21	+	47518032	47552763	COL6A2	0.18027	0.218162	7.88295	11.9622	5.59812	2.29708e-20	1
chr3	-	48601505	48632593	COL7A1	148.632	91.7155	3.36575	1.93506	-5.50012	1.31916e-41	-1
chr19	+	17666510	17693965	COLGALT1	209.428	169.774	305.442	344.309	0.776918	0.00546215	1
chr12	+	56660641	56664750	COQ10A	4.37154	3.88329	10.2301	10.4669	1.32514	0.0011453	1
chr2	+	198318230	198339851	COQ10B	22.4886	16.4494	44.2419	43.5828	1.17339	0.000209839	1
chr16	+	30194730	30200397	CORO1A	8.11213	7.72295	1.06287	0.835594	-3.05304	1.1392e-10	-1
chr17	-	53029258	53046064	COX11	36.1891	30.9791	79.6266	76.4788	1.2166	1.03716e-05	1
chr7	+	129932973	129964020	CPA4	29.429	14.486	10.363	1.67119	-1.86667	0.00463793	-1
chr17	+	28705941	28796675	CPD	190.951	344.304	388.302	748.516	1.08667	0.00401678	1
chr4	+	166300096	166419482	CPE	5.8137	5.93402	1.72716	2.11097	-1.61101	0.000277338	-1
chr4	-	778744	819945	CPLX1	1.98297	2.35615	24.6674	21.6815	3.41321	6.68116e-17	1
chr12	-	69244955	69357020	CPM	8.06707	12.7843	4.25148	4.5298	-1.24685	0.00356544	-1
chr2	+	211342405	211543831	CPS1	45.428	63.8343	19.0431	18.6469	-1.53534	9.68775e-07	-1
chr19	+	6464259	6467230	CRB3	11.2218	15.2277	0	0.0879573	-8.05802	1.12715e-28	-1
chr1	-	167510250	167523056	CREG1	781.694	1793.34	133.612	174.771	-3.06175	2.50095e-14	-1
chr4	+	1385339	1389782	CRIPAK	10.005	11.5626	5.40292	4.96959	-1.05542	0.00782798	-1
chr19	-	18704034	18717660	CRLF1	4.64194	7.41752	0.132859	0.571722	-4.07483	7.06332e-11	-1
chr7	+	86974950	87029112	CROT	33.2598	50.3083	13.9944	10.7308	-1.75665	5.4177e-07	-1
chr1	+	110453232	110469365	CSF1	22.038	45.2905	100.973	204.237	2.18019	7.91011e-08	1
chr5	-	149432853	149492935	CSF1R	6.71504	3.40333	0.177145	0.131936	-4.98364	2.15805e-13	-1
chr17	+	38171613	38174066	CSF3	18.4776	11.4753	590.822	435.564	5.09854	2.19586e-42	1
chr8	-	19261671	19540261	CSGALNACT1	21.5422	25.0451	37.8204	59.679	1.06523	0.00110665	1
chr20	-	23608533	23618685	CST3	187.976	251.018	106.818	132.068	-0.877859	0.00241125	-1
chr11	+	65779461	65780976	CST6	5.67849	3.92692	0	0.131936	-6.0671	2.41138e-16	-1
chr3	+	122044010	122060815	CSTA	63.0493	86.4796	9.38868	13.4575	-2.70979	6.87204e-16	-1
chr4	-	1205227	1242908	CTBP1	114.606	118.593	65.8536	58.5356	-0.906656	0.000509538	-1
chr4	+	1243227	1246795	CTBP1-AS2	9.46416	11.6499	3.89719	5.62926	-1.1473	0.00617007	-1
chr2	+	219263060	219270664	CTDSP1	99.5089	111.917	66.5622	53.3021	-0.818724	0.00215423	-1
chr3	+	37903668	38025960	CTDSPL	185.362	273.707	46.4562	45.5179	-2.31929	2.65273e-14	-1
chr1	-	9908333	9970316	CTNNBIP1	45.428	52.3154	22.0103	28.6741	-0.947315	0.00183759	-1
chr5	-	10971953	11904155	CTNND2	0	0	1.94859	3.34238	8.9054	2.45595e-14	1
chr11	-	1773981	1785222	CTSD	407.815	618.142	179.846	243.422	-1.27731	4.69483e-05	-1
chr11	-	66330934	66336047	CTSF	23.9759	58.4675	15.0573	18.427	-1.29975	0.00159571	-1
chr9	-	99791958	99801925	CTSV	11.1767	7.15573	1.50573	0.571722	-3.13514	9.99712e-09	-1
chr17	-	55938603	56032684	CUEDC1	21.9929	25.1759	64.2593	49.5199	1.27005	2.51066e-05	1
chrX	-	119658445	119709684	CUL4B	314.525	389.158	894.05	1139.53	1.531	1.96251e-07	1
chr10	+	101491957	101515894	CUTC	18.6579	12.1298	31.8418	32.5882	1.06537	0.00179636	1
chr21	+	18885223	18965897	CXADR	17.4411	31.6336	8.94582	11.4784	-1.26438	0.00134925	-1
chr4	+	74735108	74737019	CXCL1	36.9102	19.8964	1103.39	385.121	4.71151	6.51594e-20	1
chr4	-	76954839	76957350	CXCL11	0.991483	1.83256	0.0442862	0	-5.68413	3.57773e-09	-1
chr17	-	4636823	4643223	CXCL16	29.2037	33.1607	12.4001	17.1956	-1.07504	0.00135597	-1
chr4	-	74962753	74964997	CXCL2	3.47019	2.31252	77.1466	41.3839	4.35564	4.19796e-24	1
chr4	-	74902311	74904490	CXCL3	0.630944	0.34906	37.6433	21.1097	5.89339	3.11603e-28	1
chr4	+	74606222	74609433	CXCL8	18.1171	16.1877	225.86	354.556	4.08025	6.45948e-33	1
chr2	-	219027567	219031716	CXCR1	1.71256	24.3033	0	0.0439786	-8.88225	4.90394e-11	-1
chr2	-	136871918	136875725	CXCR4	5.18275	30.0192	0.310004	1.01151	-4.72339	7.22502e-09	-1
chr4	-	105389462	105416058	CXXC4	0.270404	0.218162	1.01858	2.63872	2.878	2.7062e-05	1
chrX	-	40486172	40506819	CXorf38	31.7725	31.0663	54.6492	77.2265	1.06934	0.000316203	1
chr1	-	202931000	202936404	CYB5R1	61.1114	71.121	31.0446	24.2762	-1.25707	1.89526e-05	-1
chr2	+	172378756	172414643	CYBRD1	69.539	218.904	25.5974	51.8068	-1.89767	7.12917e-05	-1
chr17	-	74523429	74533987	CYGB	1.17175	1.39624	5.35863	11.1706	2.68064	2.35881e-07	1
chr15	-	75011882	75017877	CYP1A1	2.61391	5.27953	1.41716	1.62721	-1.37201	0.00800842	-1
chr2	-	38294745	38303323	CYP1B1	41.8226	52.1408	229.225	266.598	2.39946	2.33958e-16	1
chr1	+	47264669	47285021	CYP4B1	8.33747	30.5864	3.5429	8.53185	-1.68785	0.00439141	-1
chr4	+	187112673	187134617	CYP4V2	24.9673	26.4849	13.8616	13.4135	-0.915406	0.00554936	-1
chr1	+	47489239	47516423	CYP4X1	5.18275	14.2678	21.7888	25.6395	1.28495	0.00482197	1
chr1	+	86046443	86049648	CYR61	145.207	74.4807	269.393	542.74	1.88625	2.79882e-06	1
chr14	+	59655380	59838123	DAAM1	81.2115	95.2934	6.77579	6.24497	-3.75974	4.94858e-32	-1
chr5	-	39371775	39425335	DAB2	7.03052	5.97765	12.2673	32.2803	1.77523	0.000157767	1
chr9	+	124329380	124547809	DAB2IP	118.753	138.271	32.3289	31.7526	-2.00376	9.08676e-14	-1
chr11	+	61447904	61514474	DAGLA	2.16324	2.13799	18.6888	17.6794	3.07662	1.44782e-13	1
chr9	+	90112142	90323549	DAPK1	13.7005	28.0121	3.14432	7.43239	-1.97847	7.55994e-05	-1
chr15	-	64199234	64338521	DAPK2	3.15472	8.07201	1.10716	1.05549	-2.37081	2.70079e-05	-1
chr4	+	100737980	100791346	DAPP1	9.10362	8.90103	0.752866	0.351829	-4.01404	2.25532e-14	-1
chr2	+	228736326	228789026	DAW1	1.84776	0.261795	18.8659	12.8418	3.90649	5.44597e-09	1
chr8	+	104426941	104455680	DCAF13	89.3236	71.0337	129.227	146.053	0.779614	0.00424436	1
chr3	-	98514813	98620533	DCBLD2	313.759	206.425	608.626	384.153	0.932448	0.00443511	1
chr4	+	150999425	151178608	DCLK2	1.21682	0.785385	4.1629	7.03658	2.47892	1.83292e-06	1
chr3	-	53317444	53381654	DCP1A	28.6629	33.8152	50.9292	60.9984	0.840972	0.00398223	1
chr16	-	20869395	20911561	DCUN1D3	11.4922	10.7772	23.9146	25.5076	1.14976	0.000703211	1
chr1	-	85784167	86044046	DDAH1	27.9418	20.8127	97.2083	121.249	2.16365	2.11251e-13	1
chr6	-	31694813	31697278	DDAH2	4.1462	5.84675	10.0973	15.3485	1.34711	0.00154832	1
chr14	-	53503457	53620046	DDHD1	27.4911	21.5108	49.8663	55.501	1.10447	0.000241508	1
chr6	+	30850389	30867933	DDR1	196.043	277.546	44.1091	64.5167	-2.12416	2.48401e-11	-1
chr4	-	169137441	169239958	DDX60	11.6274	10.1227	18.9102	27.4866	1.09275	0.00267789	1
chr11	-	644219	695754	DEAF1	38.0369	42.7598	79.0509	74.4118	0.92538	0.000623121	1
chr6	+	35265594	35289548	DEF6	18.1622	25.6559	9.25582	10.4669	-1.15133	0.00162508	-1
chr19	-	6467214	6481819	DENND1C	3.65046	7.02483	0.0442862	0.0879573	-6.21979	4.36666e-16	-1
chr7	-	140218219	140302342	DENND2A	0.0450674	0.130897	1.01858	1.31936	3.64205	1.61412e-06	1
chr1	-	115127195	115212732	DENND2C	10.726	12.1735	1.55002	1.89108	-2.73039	7.41746e-10	-1
chr1	-	111728590	111747160	DENND2D	7.16572	7.19936	0.487148	0.439786	-3.9381	3.93771e-14	-1
chr11	-	9160374	9286873	DENND5A	54.6668	55.7623	100.795	119.754	0.997908	0.000141546	1
chr11	+	75479777	75512581	DGAT2	9.10362	8.90103	20.3274	21.9453	1.23088	0.000499453	1
chr22	-	19023794	19109967	DGCR2	132.048	169.032	73.7366	71.1574	-1.05512	0.000112789	-1
chr12	+	56324945	56347807	DGKA	114.922	109.474	50.2206	55.4571	-1.08628	2.90585e-05	-1
chr2	+	234263152	234380743	DGKD	38.803	34.6442	82.9038	102.294	1.33421	1.4405e-06	1
chr17	+	54911459	54946036	DGKE	23.2097	25.0887	54.6935	46.8812	1.07227	0.000292464	1
chr3	-	185864989	186080023	DGKG	0.630944	0.305427	5.80149	4.70571	3.47679	2.4795e-10	1
chr4	-	952671	967348	DGKQ	39.7044	25.8741	15.1016	9.23551	-1.42961	0.000159503	-1
chr14	-	24759803	24769039	DHRS1	28.3474	30.7609	11.0273	8.00411	-1.6345	3.09719e-06	-1
chr1	-	12627938	12677737	DHRS3	61.3818	79.8911	18.2016	13.8533	-2.13957	1.31409e-11	-1
chr2	+	169923544	169952677	DHRS9	4.50674	12.2607	0.974297	1.49527	-2.75805	1.67823e-06	-1
chr10	+	54074040	54077417	DKK1	247.33	212.447	129.404	62.2737	-1.26221	0.000294637	-1
chr4	-	107842958	107957453	DKK2	0.135202	0.305427	2.17002	2.6827	3.42281	3.61417e-08	1
chr11	+	111895537	111935002	DLAT	145.973	109.212	216.028	212.505	0.747865	0.00795249	1
chr8	-	12940871	13372429	DLC1	20.055	10.0355	60.4064	61.2622	2.01556	2.6158e-08	1
chr17	-	7093209	7123369	DLG4	11.5373	20.1582	34.7647	66.1439	1.67013	2.76786e-05	1
chr10	-	79550548	79686348	DLG5	384.876	635.638	194.195	259.254	-1.17027	0.000289246	-1
chr6	-	43418089	43424370	DLK2	48.808	98.9585	8.06009	10.0271	-3.02954	6.04037e-15	-1
chr6	-	170591293	170599697	DLL1	2.83925	16.973	0.132859	0.263872	-5.60276	1.7777e-10	-1
chr19	-	35988118	36004560	DMKN	72.874	61.6963	31.3546	44.4184	-0.828456	0.00511801	-1
chr8	+	21911065	21940038	DMTN	39.8847	48.6939	19.2645	20.9338	-1.13965	0.000225858	-1
chr19	-	55670028	55678090	DNAAF3	1.71256	1.70167	4.29576	5.40937	1.50424	0.000993362	1
chr1	+	225117355	225586996	DNAH14	13.1146	8.98829	19.5745	29.5097	1.15091	0.0023515	1
chr17	+	7620671	7737062	DNAH2	3.33499	4.05782	0.132859	0.0879573	-4.99793	9.45497e-14	-1
chr10	-	74092587	74114907	DNAJB12	115.057	84.1234	65.5879	42.3074	-0.884359	0.00341339	-1
chr2	+	220144039	220151622	DNAJB2	21.2268	25.7432	8.3701	12.314	-1.18279	0.00128592	-1
chr9	+	34989637	34998430	DNAJB5	4.95742	3.92692	8.23724	15.1726	1.39701	0.0018309	1
chr10	-	69556426	69597937	DNAJC12	2.92938	4.05782	8.85724	12.1381	1.58527	0.000246034	1
chrX	-	153629576	153640428	DNASE1L1	25.8236	23.9106	41.1862	56.9963	0.98112	0.0014432	1
chr2	-	230222344	230579286	DNER	51.0614	66.5832	309.118	386.264	2.5632	2.30507e-17	1
chr11	+	6518525	6593254	DNHD1	9.41909	6.54487	17.6259	17.5915	1.14127	0.00254013	1
chr1	+	171810617	172381857	DNM3	2.02803	3.40333	0.310004	0.131936	-3.58876	2.53145e-08	-1
chr16	-	30016834	30024917	DOC2A	0.766146	1.04718	2.96718	4.48582	2.03141	7.14269e-05	1
chr2	-	225629806	225907330	DOCK10	6.2193	3.83966	24.0031	18.3391	2.07301	3.68023e-07	1
chr7	-	111366163	111846462	DOCK4	15.9539	12.348	53.4535	50.4875	1.87658	3.21887e-09	1
chr19	-	11309968	11373168	DOCK6	52.0078	85.2579	31.4432	40.1965	-0.938095	0.00321004	-1
chr13	-	99445740	99738660	DOCK9	107.035	152.277	65.3222	68.7386	-0.951783	0.000658713	-1
chr13	+	99738976	99740879	DOCK9-AS2	2.02803	2.00709	0.620007	0.791615	-1.50767	0.00409267	-1
chr2	+	74776146	74784678	DOK1	4.82221	3.88329	16.1645	17.5035	1.95037	7.554e-07	1
chr4	+	3465032	3503200	DOK7	10.6359	11.3444	0.0885724	0.0439786	-7.26007	5.3449e-27	-1
chr6	+	83777384	83878190	DOPEY1	27.5362	33.248	12.4887	10.1151	-1.42679	2.7517e-05	-1
chr19	-	38701645	38720354	DPF1	0.946416	0.916282	3.89719	2.11097	1.68357	0.00143658	1
chr1	-	97543299	98386615	DPYD	43.8055	87.0468	116.827	154.981	1.05449	0.00180205	1
chr8	+	26371708	26515693	DPYSL2	305.016	478.081	203.717	225.918	-0.866076	0.00426226	-1
chr5	-	146770370	146889619	DPYSL3	36.5497	17.8893	71.6994	51.9827	1.18396	0.00121148	1
chr2	-	74745257	74753408	DQX1	3.19979	3.79603	0.221431	0.703658	-2.90294	6.27634e-07	-1
chr18	-	28645939	28682395	DSC2	53.3598	62.0018	2.08145	1.53925	-4.98978	3.99244e-38	-1
chr18	-	28569330	28622781	DSC3	205.733	397.667	3.89719	2.90259	-6.46932	9.31966e-50	-1
chr21	-	41384342	42219039	DSCAM	1.89283	2.57432	0	0.0439786	-6.34319	1.28379e-12	-1
chr18	+	29027731	29058665	DSG3	218.261	358.266	3.5429	2.55076	-6.56156	3.8741e-58	-1
chr6	+	7541869	7586946	DSP	709.001	1037.45	138.837	174.683	-2.47775	5.1392e-15	-1
chr6	-	56322784	56819426	DST	667.493	835.257	251.634	280.496	-1.49774	1.68547e-07	-1
chr15	+	49913225	49937333	DTWD1	12.7991	12.348	19.3974	31.6206	1.02035	0.00517873	1
chr11	+	58938902	58976060	DTX4	29.0234	56.2423	9.47725	18.9108	-1.58634	0.00017973	-1
chr15	+	45422191	45457776	DUOX1	22.4436	20.9436	1.50573	1.71517	-3.74703	7.76324e-19	-1
chr1	-	221874761	221915518	DUSP10	36.8201	56.8968	2.74575	2.90259	-4.04981	6.60717e-25	-1
chr1	+	159750758	159752333	DUSP23	80.3552	132.468	156.773	249.711	0.933465	0.00533763	1
chr8	-	29190578	29208267	DUSP4	179.233	113.314	426.963	945.497	2.23001	2.04754e-08	1
chr10	+	112257624	112271302	DUSP5	21.362	23.2561	64.215	149.307	2.25839	2.29906e-09	1
chr3	-	52082936	52090461	DUSP7	122.358	114.666	66.4736	62.0099	-0.88339	0.000684929	-1
chr19	-	40315986	40324873	DYRK1B	11.4471	24.1724	3.80861	4.22195	-2.14776	2.57677e-06	-1
chr2	+	71680752	71913893	DYSF	2.11817	2.92338	5.53578	9.45541	1.56955	0.000811556	1
chr8	+	86089618	86126753	E2F5	8.06707	5.84675	12.533	23.2647	1.36297	0.00135315	1
chr5	-	158122922	158526788	EBF1	0.0450674	0.436325	1.68288	2.02302	2.90504	1.59662e-05	1
chr19	+	4229539	4237524	EBI3	0.0450674	0.130897	1.32859	3.21044	4.59647	6.44707e-09	1
chr1	+	236557679	236648008	EDARADD	9.59936	12.1298	1.06287	2.067	-2.79083	7.8282e-09	-1
chr7	+	36192835	36341152	EEPD1	0.856281	0.654487	2.83432	1.71517	1.58437	0.0032325	1
chr1	+	155100348	155107386	EFNA1	36.5947	80.3711	23.3388	33.2039	-1.04861	0.00610256	-1
chrX	+	68048839	68062006	EFNB1	113.164	164.364	21.7888	28.6301	-2.46034	6.38948e-16	-1
chr2	+	25264972	25382004	EFR3B	0.991483	0.52359	3.49861	2.77065	2.04363	0.000108671	1
chr9	+	139553307	139567130	EGFL7	2.74911	3.66513	10.4515	14.7768	1.97337	5.07284e-06	1
chr5	+	38258510	38465582	EGFLAM	8.47267	11.6499	23.8703	21.4616	1.171	0.00113304	1
chr7	+	55086724	55275031	EGFR	421.606	639.783	145.48	170.989	-1.74579	1.58463e-08	-1
chr14	-	34393420	34420284	EGLN3	0.946416	0.610855	24.4017	22.649	4.90961	5.58231e-26	1
chr5	+	137801180	137805004	EGR1	97.5259	274.667	26.4832	103.79	-1.51444	0.00739929	-1
chr8	-	22545173	22550815	EGR3	3.10965	4.23235	0.132859	0.659679	-3.19255	3.26542e-07	-1
chr19	+	48216600	48246391	EHD2	234.891	293.559	137.154	173.012	-0.768713	0.00713007	-1
chr2	+	31456879	31491260	EHD3	3.10965	2.79248	0.974297	1.2314	-1.4151	0.00393643	-1
chr11	+	34642587	34684834	EHF	13.4752	24.6524	6.59865	3.9141	-1.85789	3.28534e-05	-1
chr1	-	45316193	45452394	EIF2B3	34.747	23.867	55.4021	51.499	0.866981	0.00463029	1
chr17	-	78109012	78120982	EIF4A3	109.198	91.8464	186.622	164.524	0.804544	0.00357057	1
chr3	-	71728439	71803924	EIF4E3	16.3595	25.525	6.99722	12.7098	-1.08733	0.00860866	-1
chr9	-	23690102	23826063	ELAVL2	14.4216	10.6027	5.58006	3.43033	-1.47251	0.000661912	-1
chr13	-	41506054	41593508	ELF1	92.6586	97.2568	59.0335	57.4361	-0.705361	0.00622384	-1
chr1	+	201979689	201986315	ELF3	5.36302	25.9613	0.177145	0.395808	-5.74503	1.03605e-12	-1
chr22	-	37736684	37823505	ELFN2	13.2949	10.5591	22.276	36.8981	1.31052	0.000388527	1
chr16	+	67233027	67237927	ELMO3	61.3368	60.2565	5.75721	2.90259	-3.81013	2.71426e-22	-1
chr5	-	49692030	49737234	EMB	103.88	110.739	52.9663	51.367	-1.04052	5.9036e-05	-1
chr2	+	54952148	55199156	EML6	1.8027	2.53068	6.77579	6.72873	1.63655	0.000207448	1
chr12	+	13349601	13369708	EMP1	535.626	407.178	220.767	237.485	-1.04079	0.00027597	-1
chr16	-	10622278	10674573	EMP2	101.492	113.663	51.0177	30.829	-1.3943	4.03333e-06	-1
chr9	-	130577290	130617052	ENG	80.8059	71.7755	144.55	143.898	0.918709	0.000507451	1
chr17	+	77071018	77084685	ENGASE	27.3559	17.3221	104.56	125.647	2.36525	2.53899e-14	1
chr12	+	7023613	7032859	ENO2	2.16324	1.04718	8.50295	8.26798	2.38305	9.54003e-07	1
chr13	-	43787665	44361116	ENOX1	1.75763	1.78893	4.78291	5.49733	1.53243	0.000638295	1
chr6	+	46097700	46114436	ENPP4	3.06458	3.01064	0	0	-9.1042	1.64711e-16	-1
chr9	-	139942550	139948503	ENTPD2	29.7896	41.0582	4.03005	4.26593	-3.0926	1.63486e-16	-1
chr10	+	101419262	101471002	ENTPD7	17.351	14.5733	28.1217	31.2688	0.895473	0.00574063	1
chr3	-	27757439	27764206	EOMES	3.8758	1.96346	0.0885724	0.219893	-4.19215	1.88049e-09	-1
chr1	+	29213602	29446558	EPB41	28.5277	32.4626	64.525	86.9458	1.31219	7.03238e-06	1
chr6	-	131160487	131384462	EPB41L2	35.3779	24.4778	84.5424	85.6264	1.50739	2.81751e-07	1
chr18	-	5392379	5628990	EPB41L3	0.0450674	0	56.2435	99.3917	11.4555	3.82855e-64	1
chr5	-	111498314	111755010	EPB41L4A	15.9539	20.9436	8.10438	2.81463	-1.7559	0.000340725	-1
chr2	+	47596286	47614167	EPCAM	48.808	46.6431	6.02293	7.52035	-2.8161	8.60862e-17	-1
chr7	-	143088204	143105985	EPHA1	10.2303	17.4966	0.221431	0.0439786	-6.65131	1.19347e-23	-1
chr1	-	16450831	16482582	EPHA2	204.065	202.935	382.81	494.276	1.10767	9.33703e-05	1
chr3	+	89156673	89531284	EPHA3	0.18027	0	12.223	12.1381	7.01195	2.07306e-26	1
chr1	+	23037330	23247993	EPHB2	36.2793	43.7198	6.15578	7.78422	-2.51979	3.91263e-13	-1
chr3	+	184279586	184300196	EPHB3	7.39106	22.6889	0.310004	0.527744	-5.14744	1.49321e-14	-1
chr17	+	48610047	48621111	EPN3	10.4106	12.828	0.0885724	0.0879573	-6.95362	2.29039e-26	-1
chr19	-	11487880	11495018	EPOR	2.79418	2.83611	5.18149	7.6083	1.18218	0.00715841	1
chr8	-	144939491	144952632	EPPK1	44.0309	48.3884	1.01858	3.21044	-4.44567	3.49521e-20	-1
chr19	+	55587220	55599291	EPS8L1	18.1622	20.3327	4.11862	4.09001	-2.22798	7.77137e-09	-1
chr11	+	706119	727727	EPS8L2	212.313	270.085	82.0181	82.8557	-1.54881	4.23458e-08	-1
chr12	+	56473808	56497291	ERBB3	21.2718	33.3352	3.27718	4.96959	-2.72553	6.13293e-11	-1
chr19	-	45854648	45873845	ERCC2	39.434	26.5722	70.4594	51.1911	0.882075	0.00529484	1
chr4	+	75230859	75254477	EREG	19.8747	12.5225	241.493	259.87	3.95178	5.5868e-32	1
chr17	-	62120389	62207502	ERN1	8.87828	10.6463	15.5002	24.9359	1.04983	0.00627227	1
chr4	-	53609683	53617807	ERVMER34-1	48.6728	33.7715	15.0573	10.6868	-1.67872	1.68783e-06	-1
chr1	+	6484847	6521004	ESPN	2.0731	3.4906	0.132859	0.175915	-4.12384	7.55377e-10	-1
chr3	-	54666150	54673884	ESRG	161.522	79.193	247.383	275.526	1.11925	0.00109161	1
chr8	+	95653363	95719694	ESRP1	70.9812	113.575	0.132859	0.30785	-8.67285	1.30845e-65	-1
chr19	-	44010870	44031396	ETHE1	44.0309	51.5736	21.2574	24.9359	-1.04924	0.000504306	-1
chr12	+	22778075	22843608	ETNK1	40.6959	41.6254	78.0323	98.6001	1.10131	6.26576e-05	1
chr11	-	128328655	128457453	ETS1	68.1419	38.353	120.769	111.442	1.12469	0.0002465	1
chr21	+	40177230	40196878	ETS2	98.8328	236.314	62.355	58.1397	-1.47578	7.23804e-05	-1
chr4	-	5564145	5711275	EVC2	7.12065	13.3079	3.23289	4.48582	-1.4031	0.00235229	-1
chr1	+	40974432	40982214	EXO5	2.88431	2.92338	0.531435	0.30785	-2.77533	6.02901e-07	-1
chr7	+	132937822	133750513	EXOC4	113.615	154.066	59.875	80.6128	-0.930036	0.00123553	-1
chr20	+	45523262	45817492	EYA2	4.05607	5.105	0.797152	0.263872	-3.09818	6.29061e-08	-1
chr1	-	160965000	160991133	F11R	271.982	403.033	69.5294	119.094	-1.83935	6.46323e-08	-1
chr5	+	76011867	76031595	F2R	53.5401	170.079	15.013	23.3087	-2.54449	4.97031e-08	-1
chr5	+	76114832	76131140	F2RL1	88.9631	121.255	21.7002	19.7464	-2.3423	2.76391e-15	-1
chr1	+	46859938	46879520	FAAH	18.6128	19.8092	6.15578	4.74969	-1.81594	1.88259e-06	-1
chrX	+	57313109	57515629	FAAH2	3.83073	10.2536	0.310004	0.395808	-4.29758	4.99306e-11	-1
chr11	-	61567096	61584529	FADS1	96.3541	63.7471	337.018	437.675	2.27462	8.89631e-13	1
chr11	+	61583674	61634826	FADS2	210.735	160.873	343.262	489.878	1.16477	0.000120463	1
chr1	+	109102970	109181949	FAM102B	11.6274	11.1263	25.2874	45.9137	1.64538	9.44403e-06	1
chr2	-	38813	46588	FAM110C	20.5958	39.0947	11.1601	17.1956	-1.07367	0.00697571	-1
chr7	-	22980877	23053770	FAM126A	55.2977	36.3895	91.8496	87.6934	0.969567	0.000841518	1
chrX	-	134154533	134156566	FAM127C	8.51774	6.41398	26.6603	21.0658	1.67595	6.59026e-06	1
chr1	-	184760158	184943718	FAM129A	0.721079	0.479957	54.472	63.4172	6.60677	5.5106e-52	1
chr9	-	130267616	130341286	FAM129B	426.022	408.967	671.069	735.85	0.752704	0.00600378	1
chr1	-	16384263	16400127	FAM131C	0.360539	0.34906	1.50573	3.0785	2.67323	1.31553e-05	1
chr2	+	220042938	220050197	FAM134A	94.6416	122.171	60.7164	63.3732	-0.805045	0.00241114	-1
chr17	-	40731525	40761445	FAM134C	77.2005	118.375	42.6919	50.8393	-1.06416	0.000314362	-1
chr2	-	70523107	70529220	FAM136A	53.0443	34.3388	107.793	81.3165	1.1138	0.000240754	1
chr4	+	2627158	2734302	FAM193A	35.3779	39.6183	21.036	18.559	-0.921362	0.00305671	-1
chr5	-	169290718	169407744	FAM196B	0.0901348	0	1.63859	2.6827	5.43887	5.81761e-11	1
chr4	-	159045731	159094202	FAM198B	9.68949	11.039	1.63859	2.55076	-2.30363	2.83888e-07	-1
chr7	+	192968	300740	FAM20C	161.251	116.891	242.6	306.267	0.980635	0.000860841	1
chr20	+	54933982	54943718	FAM210B	86.6196	140.104	40.4333	55.1052	-1.24672	5.35265e-05	-1
chr3	+	49840686	49842463	FAM212A	5.58836	8.68287	1.01858	0.747637	-3.0071	2.88677e-09	-1
chr10	+	82167584	82192753	FAM213A	48.2672	73.259	20.5045	30.0374	-1.26557	0.000136791	-1
chr15	-	52873517	52970831	FAM214A	21.1817	40.4473	14.1716	11.8742	-1.24238	0.00119489	-1
chr12	+	110906231	110928192	FAM216A	16.2693	11.6062	30.3361	29.9934	1.11378	0.00099874	1
chr12	-	110172013	110211292	FAM222A-AS1	0.495742	0.261795	1.15144	1.93506	2.01486	0.000958558	1
chr7	-	120988904	121036422	FAM3C	175.357	180.42	106.597	88.6169	-0.865892	0.00160673	-1
chr6	-	24839594	25042396	FAM65B	16.9003	44.4179	83.0809	149	1.91987	7.4004e-06	1
chr15	+	59730371	59815751	FAM81A	7.16572	4.14509	16.0316	10.379	1.2231	0.00544173	1
chr6	+	54711568	54809897	FAM83B	43.7605	54.497	4.51719	6.42088	-3.16584	1.39497e-18	-1
chr22	+	40390952	40426043	FAM83F	12.4386	14.2242	0	0	-11.2361	2.01918e-32	-1
chr8	-	144806102	144815914	FAM83H	481.095	477.819	248.889	188.712	-1.13177	7.61067e-05	-1
chr8	+	144816309	144828507	FAM83H-AS1	14.8272	14.5733	5.80149	6.86067	-1.21455	0.00145095	-1
chr11	+	65339819	65341669	FAM89B	33.5752	46.4686	20.3717	19.3506	-1.01073	0.00164813	-1
chr8	+	94712734	94741478	FAM92A1	20.6409	19.8092	34.8533	37.7776	0.844297	0.00612813	1
chr2	-	163027193	163100045	FAP	53.9457	43.1089	1.10716	1.14344	-5.42342	7.24431e-40	-1
chr13	+	98794815	99102027	FARP1	75.3978	71.7755	40.5219	43.5388	-0.807914	0.00274758	-1
chr17	-	80036213	80056106	FASN	1699.31	1483.81	2261.3	3833.49	0.937131	0.00311735	1
chr5	-	150883652	150948505	FAT2	137.681	169.73	0.398576	0.527744	-8.35689	5.03053e-92	-1
chr5	-	154198051	154230213	FAXDC2	3.38006	20.5945	0.35429	1.36334	-3.79416	4.66774e-06	-1
chr22	+	45898718	45997014	FBLN1	470.369	678.616	94.3296	151.023	-2.22738	3.35971e-11	-1
chr15	-	48700502	48937985	FBN1	9.50922	6.89393	16.5188	22.1652	1.23752	0.00121647	1
chr5	-	127593600	127873735	FBN2	252.648	260.137	528.999	662.23	1.21601	1.62913e-05	1
chr16	-	742499	755825	FBXL16	116.544	205.814	76.9694	87.5615	-0.970295	0.00225827	-1
chr13	-	77579388	77601331	FBXL3	59.3538	73.1717	43.6662	31.8845	-0.810724	0.00596755	-1
chr1	-	11708417	11714888	FBXO2	13.9709	27.5757	4.78291	11.7423	-1.32953	0.00646786	-1
chr8	+	356807	419875	FBXO25	24.7871	27.7939	6.59865	7.69626	-1.87823	1.48526e-07	-1
chr8	-	124510126	124553493	FBXO32	23.8407	65.7978	6.90865	14.9088	-2.03812	4.04043e-05	-1
chr1	+	11724149	11734409	FBXO6	4.41661	4.93047	9.03439	14.0732	1.30467	0.00199501	1
chr1	-	207076630	207095378	FCMR	5.18275	7.1121	1.37287	2.02302	-1.85286	8.05767e-05	-1
chr17	-	72858618	72869156	FDXR	25.8236	29.0592	47.5191	52.9063	0.871516	0.00289924	1
chr15	+	68570140	68588203	FEM1B	126.099	233.608	79.8038	96.9289	-1.02524	0.00185322	-1
chr20	-	34146506	34195484	FER1L4	0.991483	0.436325	6.73151	7.25647	3.28603	3.43058e-10	1
chr14	-	53323988	53417815	FERMT2	33.5302	32.1135	84.2324	82.8997	1.34813	6.44136e-07	1
chr11	-	125315640	125366206	FEZ1	6.94038	8.24654	0.265717	0.263872	-4.8132	1.90418e-17	-1
chr12	+	32638905	32798984	FGD4	46.9602	59.3402	13.153	17.6354	-1.78732	3.17901e-08	-1
chrX	-	137713733	137821515	FGF13	0.450674	0.479957	19.6188	25.6395	5.58673	6.96633e-29	1
chr4	+	123747862	123819390	FGF2	21.9028	13.8315	138.97	117.555	2.84364	2.03652e-19	1
chr4	+	81187741	81212171	FGF5	3.06458	2.00709	7.35151	5.7612	1.36932	0.00248708	1
chr4	-	15937192	15940363	FGFBP1	165.848	167.723	4.42862	9.93917	-4.53582	9.37962e-32	-1
chr8	-	38268655	38326352	FGFR1	9.50922	7.50479	37.9533	32.1484	2.04226	3.36448e-09	1
chr10	-	123237843	123353481	FGFR2	11.4471	10.7336	1.77145	1.2314	-2.88053	2.46658e-10	-1
chr4	+	1795038	1810599	FGFR3	41.462	102.624	0.841438	0.30785	-6.95749	5.20556e-33	-1
chr5	+	176513872	176525143	FGFR4	3.33499	2.26889	12.4887	17.5035	2.41858	3.47171e-08	1
chr4	+	153864134	153900848	FHDC1	26.8602	22.3398	4.03005	2.59474	-2.89076	1.53311e-12	-1
chr16	-	67263291	67281425	FHOD1	80.9411	48.4757	151.193	100.711	0.960866	0.00280029	1
chr12	+	108909050	108913380	FICD	1.71256	1.52714	3.18861	4.44184	1.23351	0.0085409	1
chr7	-	30050198	30066417	FKBP14	42.9042	30.8045	58.8564	76.4349	0.876181	0.00352998	1
chr2	+	24272583	24286550	FKBP1B	2.52378	5.3668	1.06287	1.71517	-1.50286	0.00565072	-1
chr11	+	128556429	128683162	FLI1	21.9478	23.387	50.5749	58.4916	1.26628	1.79986e-05	1
chr14	+	62037257	62121431	FLJ22447	0.0450674	0.0436325	4.65005	1.80312	6.01798	6.36822e-12	1
chr6	+	139012804	139018425	FLJ46906	1.17175	1.4835	3.45433	3.9141	1.46792	0.00186659	1
chr7	+	128470482	128499328	FLNC	0.676011	0.436325	9.16725	11.8742	4.23059	2.74019e-16	1
chr20	-	14304638	14318313	FLRT3	25.5532	77.0113	0.752866	2.28689	-5.07095	3.68783e-16	-1
chr15	-	33057744	33486934	FMN1	3.19979	2.79248	0.620007	0.219893	-2.8196	1.26677e-06	-1
chr17	+	43299291	43324683	FMNL1	22.759	23.038	84.6753	114.696	2.12187	4.21734e-13	1
chr1	-	146655883	146697230	FMO5	1.35202	1.78893	0.310004	0.571722	-1.81988	0.00189932	-1
chr2	-	216225162	216300793	FN1	1179.82	571.498	75.508	199.971	-2.66837	1.34574e-08	-1
chr13	+	49550047	49783915	FNDC3A	91.6671	82.3781	117.846	204.281	0.888144	0.00466295	1
chr3	+	171757417	172118492	FNDC3B	129.208	124.527	245.523	326.453	1.1726	3.72259e-05	1
chr9	+	20658307	20995954	FOCAD	43.4901	36.1277	73.3823	85.8023	0.999511	0.000304691	1
chr11	-	65659606	65667997	FOSL1	68.5926	47.1231	160.05	108.451	1.21434	6.66871e-05	1
chr3	-	138663065	138665982	FOXL2	1.84776	1.4835	0	0	-8.23896	6.87197e-12	-1
chr14	-	89622515	90085494	FOXN3	55.6132	100.006	37.1119	35.007	-1.10953	0.000547676	-1
chrX	+	70315998	70323384	FOXO4	9.68949	19.111	2.96718	5.45335	-1.77286	0.000224265	-1
chr3	-	71003864	71633140	FOXP1	63.0944	78.8003	35.8718	31.2248	-1.08044	0.000153964	-1
chr6	+	1312674	1314993	FOXQ1	12.6189	27.4012	0.664293	2.11097	-3.84431	9.10098e-11	-1
chr19	-	52249022	52255150	FPR1	0.676011	1.30897	24.2688	58.5356	5.37226	7.62803e-23	1
chr4	+	78978723	79465423	FRAS1	13.6104	15.9695	37.1119	53.2581	1.61078	1.3053e-06	1
chr10	-	99092253	99094458	FRAT2	35.9187	48.0394	15.323	13.5014	-1.54211	2.50226e-06	-1
chr6	-	116262692	116381921	FRK	3.56033	3.14154	1.32859	1.14344	-1.43471	0.00278222	-1
chr3	-	69217933	69435455	FRMD4B	43.3098	44.1124	14.7916	16.404	-1.48632	1.80723e-06	-1
chr14	+	51955838	52197444	FRMD6	139.033	162.575	53.8963	55.9408	-1.45723	4.80732e-08	-1
chr11	+	65154040	65180995	FRMD8	77.0202	88.3558	48.6706	42.0436	-0.866306	0.00147385	-1
chr10	-	49364601	49482941	FRMPD2	1.12669	1.6144	0.0442862	0	-5.64079	2.18032e-09	-1
chr13	+	32605436	32870776	FRY	6.17424	9.29372	18.7331	35.8426	1.81794	1.38921e-05	1
chr4	-	48499379	48782316	FRYL	85.4028	98.4785	54.8706	45.4739	-0.873776	0.00123093	-1
chr15	-	39892231	40075039	FSIP1	1.48722	3.01064	0.70858	0.659679	-1.71014	0.00245062	-1
chr5	+	52776263	52782304	FST	4.77715	3.92692	0.620007	1.58323	-1.97587	0.000235264	-1
chr3	-	120113060	120169918	FSTL1	85.6281	57.9876	193.354	205.732	1.47448	6.52346e-07	1
chr19	+	49468565	49470136	FTL	320.519	476.816	1762.28	3192.23	2.63546	4.20717e-13	1
chr6	-	143815948	143833020	FUCA2	94.8669	79.3675	153.983	142.667	0.767722	0.00490753	1
chr19	-	5842898	5851485	FUT3	2.02803	4.58141	0.0442862	0.0879573	-5.52943	6.09721e-12	-1
chr11	+	94277016	94283064	FUT4	2.34351	1.43987	0.442862	0.263872	-2.40188	7.20136e-05	-1
chr19	+	35606731	35615228	FXYD3	49.7995	88.0067	0.487148	0.30785	-7.41846	2.19085e-49	-1
chr5	-	39105353	39270759	FYB	3.28992	3.88329	0.0442862	0	-7.02429	1.72553e-16	-1
chr11	-	86656716	86666440	FZD4	3.38006	4.27598	9.83154	32.94	2.48007	4.07164e-06	1
chr8	+	104310660	104345094	FZD6	180.901	209.872	107.527	109.419	-0.848974	0.00186032	-1
chr2	+	202899309	202903160	FZD7	6.85025	11.3881	2.8786	4.44184	-1.31584	0.00408113	-1
chr10	-	35927176	35930362	FZD8	18.748	13.5261	7.13008	5.45335	-1.35799	0.000607301	-1
chrX	-	153759604	153775801	G6PD	115.508	119.422	401.632	509.009	1.9546	1.20339e-11	1
chr17	+	78075354	78093679	GAA	24.5167	48.4757	62.4879	89.0127	1.05324	0.00275781	1
chr4	+	144257982	144395718	GAB1	17.0806	25.1323	6.37722	8.97164	-1.45896	0.000199522	-1
chr12	+	10365488	10375724	GABARAPL1	21.2718	39.9674	10.6287	16.404	-1.17951	0.00302202	-1
chr4	-	46251580	46392056	GABRA2	0.721079	0.654487	2.30288	3.12248	1.97168	0.000153591	1
chr4	-	843065	926178	GAK	99.3286	83.0326	43.7991	36.3263	-1.18634	1.7597e-05	-1
chr17	-	73754017	73761280	GALK1	6.85025	3.2288	39.3262	43.7587	3.04284	1.0836e-13	1
chr5	+	153570294	153800543	GALNT10	137.681	117.415	225.505	228.777	0.83254	0.00230248	1
chr2	-	31133330	31361592	GALNT14	15.5032	10.9518	27.5903	27.3987	1.05553	0.00213345	1
chr3	+	16216183	16271253	GALNT15	12.1682	48.912	49.8663	236.517	2.22886	0.000791144	1
chr2	-	166604312	166650803	GALNT3	82.5635	78.8439	0.974297	1.2314	-6.18591	8.54547e-58	-1
chr12	-	51745832	51785200	GALNT6	45.0223	43.9816	81.2209	95.4776	0.989275	0.0002368	1
chr12	-	132680916	132905905	GALNT9	0.0901348	0.17453	8.14866	28.5861	7.05327	2.98289e-19	1
chr19	-	1397024	1401569	GAMT	5.13769	7.37389	0.177145	0.175915	-5.10431	2.34298e-16	-1
chr18	-	29843483	30050447	GAREM	51.6473	95.3806	24.2688	29.5097	-1.45087	1.78172e-05	-1
chr2	+	26395959	26412532	GAREML	2.97445	1.65803	0.487148	0.659679	-2.00235	0.000395508	-1
chr9	+	130025940	130155828	GARNL3	1.12669	0.916282	3.27718	2.72668	1.55084	0.00156702	1
chr13	-	114523521	114567076	GAS6	241.336	186.66	69.4851	68.4747	-1.63325	9.52044e-09	-1
chr10	+	8096666	8117164	GATA3	20.8211	30.7173	7.75009	11.2585	-1.43852	0.000149537	-1
chr18	+	19749397	19782491	GATA6	5.27289	5.41043	12.8873	16.1841	1.44329	0.000240089	1
chr15	-	45653321	45670980	GATM	1.66749	2.31252	0.0442862	0	-6.17668	1.04133e-11	-1
chr7	-	74800771	74867509	GATSL2	26.77	56.6786	12.3116	14.1171	-1.65848	2.29705e-05	-1
chr3	-	81538849	81810950	GBE1	76.9301	75.9205	127.013	153.09	0.873792	0.00111294	1
chr1	-	89571815	89591842	GBP2	18.1171	61.7836	3.41004	7.78422	-2.83422	5.39078e-07	-1
chr1	-	89472359	89488549	GBP3	10.5908	8.5956	17.4045	20.3181	0.975127	0.00731483	1
chr14	-	55308723	55369542	GCH1	16.9453	11.3881	31.4432	35.6227	1.24302	0.000259659	1
chr1	-	94350755	94375154	GCLM	57.6863	40.9273	112.354	121.073	1.24312	7.35782e-06	1
chr6	+	10521567	10629601	GCNT2	1.39709	1.4835	3.32147	4.30991	1.40203	0.0027384	1
chr3	-	111839687	111852152	GCSAM	1.57736	2.87974	1.06287	0.351829	-1.64969	0.0067574	-1
chr9	+	74729510	74867140	GDA	1.89283	1.57077	7.52866	12.1821	2.50542	9.32518e-08	1
chr12	+	56137063	56146665	GDF11	5.58836	3.97056	17.0945	15.8763	1.78556	7.56879e-06	1
chr17	+	57297827	57353330	GDPD1	1.57736	2.44342	8.32581	13.6334	2.44509	3.08994e-07	1
chr2	-	69546900	69614386	GFPT1	88.4673	79.9784	147.473	194.298	1.02072	0.000306962	1
chr5	-	179727699	179780315	GFPT2	10.1852	5.06137	457.211	467.933	5.9229	4.31289e-48	1
chr22	-	24615621	24641110	GGT5	16.4045	26.3977	72.7623	91.4756	1.93952	1.62309e-09	1
chr20	-	33432522	33460661	GGT7	4.10113	4.36325	0.841438	1.2314	-2.02377	3.38597e-05	-1
chr5	+	42423876	42721980	GHR	8.78815	30.4555	5.89007	6.11303	-1.70837	0.00108405	-1
chr1	-	147228331	147245466	GJA5	10.9964	3.75239	0	0	-10.3818	4.22047e-18	-1
chr13	-	20761603	20767114	GJB2	28.6178	26.2231	10.8058	14.8208	-1.0972	0.00136236	-1
chr1	+	35246789	35251965	GJB3	137.32	168.116	15.7659	15.4365	-3.29071	1.44521e-30	-1
chr1	+	35225341	35229325	GJB4	2.92938	3.97056	0.0442862	0	-6.96852	8.21835e-16	-1
chr1	+	35220647	35224113	GJB5	63.7253	67.0195	1.86002	1.2314	-5.39772	8.69366e-44	-1
chr17	-	42875815	42908179	GJC1	33.5302	29.0592	62.0007	53.3021	0.881373	0.00227333	1
chr1	+	228337414	228347527	GJC2	3.56033	4.31962	0.265717	0.395808	-3.55209	3.8195e-10	-1
chr3	-	141876368	141944449	GK5	42.3634	27.0521	101.991	140.512	1.80466	6.36708e-09	1
chr11	+	134201767	134246218	GLB1L2	26.5898	26.6595	16.4745	10.6428	-0.973319	0.00577039	-1
chr7	+	8008373	8128709	GLCCI1	8.24734	17.7584	2.74575	3.65023	-2.02192	2.91355e-05	-1
chr9	-	6532463	6645692	GLDC	27.6263	28.6229	5.93435	5.40937	-2.30886	1.28495e-10	-1
chr7	-	42000547	42276618	GLI3	46.7349	76.4441	30.8232	27.2228	-1.08544	0.000683713	-1
chr9	+	36136532	36163910	GLIPR2	0.676011	0.305427	3.8529	3.6942	2.93321	9.22927e-08	1
chr4	-	175563161	175750466	GLRA3	0	0	9.25582	10.9947	10.8394	8.97756e-29	1
chr4	+	157997276	158093242	GLRB	8.60788	7.15573	15.8102	22.693	1.28799	0.000719255	1
chr5	-	95149552	95158577	GLRX	13.8808	17.5839	89.9896	163.601	3.01011	3.35335e-18	1
chr12	-	56864727	56882198	GLS2	11.9429	20.6818	3.18861	6.77271	-1.71046	0.000310275	-1
chr10	-	88809958	88854776	GLUD1	574.429	1077.24	231.617	361.328	-1.47794	3.9617e-05	-1
chr1	-	182347227	182361341	GLUL	976.34	3935.21	162.708	245.357	-3.58928	3.82205e-11	-1
chr5	+	150632612	150649953	GM2A	143.089	274.317	58.325	96.0053	-1.43538	8.66854e-05	-1
chr6	+	16238810	16295780	GMPR	3.33499	3.97056	0.664293	0.96753	-2.15484	2.11943e-05	-1
chr1	-	110145888	110155705	GNAT2	1.57736	2.35615	0.620007	0.263872	-2.1418	0.000314458	-1
chr22	+	23412668	23467221	GNAZ	0.991483	0.654487	2.5686	2.85861	1.7164	0.000772777	1
chr12	+	6950017	6956559	GNB3	0.901348	0.34906	4.1629	2.067	2.3102	0.000127731	1
chr9	-	36214438	36277053	GNE	25.8236	26.5722	70.858	105.505	1.75081	5.44765e-09	1
chr7	+	93551015	93555826	GNG11	23.0745	26.5722	37.5104	50.7953	0.830622	0.0075792	1
chr1	-	235710984	235813293	GNG4	21.6774	21.8162	6.55436	8.31196	-1.548	2.31612e-05	-1
chr1	-	204167287	204183220	GOLT1A	1.03655	3.05427	3.98576	11.5664	1.9225	0.00206553	1
chrX	-	132435063	132549205	GPC4	6.26437	9.59915	1.06287	1.49527	-2.62739	6.18193e-08	-1
chr13	+	93879077	95060273	GPC6	9.64443	13.657	25.376	46.3535	1.62149	2.58033e-05	1
chr6	-	24426061	24489850	GPLD1	1.8027	1.6144	4.29576	4.13399	1.30026	0.00404485	1
chr4	-	176554087	176923842	GPM6A	0.630944	0.87265	2.8786	6.24497	2.59121	4.62541e-06	1
chrX	-	13792092	13956831	GPM6B	30.4205	44.8978	2.65717	2.55076	-3.85149	4.32115e-22	-1
chr2	-	207040041	207082771	GPR1	2.70404	1.78893	1.06287	0.527744	-1.49146	0.00682868	-1
chr7	+	37779995	37780913	GPR141	1.84776	2.26889	14.1273	11.9182	2.65766	1.08842e-09	1
chr1	-	6307405	6321035	GPR153	33.7555	39.4874	21.9217	11.6543	-1.1251	0.00209333	-1
chrX	+	53078505	53109796	GPR173	0.991483	0.69812	7.57294	8.97164	3.2848	1.49748e-11	1
chr15	-	40091222	40121477	GPR176	4.19127	6.23945	11.1601	17.8553	1.4746	0.000602368	1
chr3	+	71803200	71804328	GPR27	3.69553	2.18162	0	0	-9.05574	4.11822e-15	-1
chr1	+	27719147	27722317	GPR3	2.47871	0.567222	6.99722	8.75175	2.36864	7.47179e-05	1
chr19	-	46093022	46105466	GPR4	0.270404	0.130897	7.0858	7.6083	5.16203	3.47708e-18	1
chr14	-	91698875	91720224	GPR68	2.43364	1.17808	0.0442862	0.351829	-3.1498	1.3321e-05	-1
chr3	-	151011875	151034636	GPR87	72.3783	99.962	17.3159	21.2857	-2.15823	2.2555e-12	-1
chr9	+	139221931	139254057	GPSM1	9.8247	9.73005	33.3032	29.7296	1.68802	4.47192e-07	1
chr1	+	109419602	109473044	GPSM2	80.3552	89.9266	45.3491	40.4603	-0.988652	0.000259942	-1
chr5	+	150399998	150408554	GPX3	1.26189	2.53068	7.30723	4.96959	1.69021	0.000669196	1
chr5	+	54455945	54463129	GPX8	43.9407	34.4697	66.7836	79.8652	0.903244	0.00147356	1
chr11	+	123396343	123498479	GRAMD1B	4.19127	1.35261	72.2308	82.4599	4.80173	1.2859e-24	1
chr15	-	72452146	72490136	GRAMD2	12.1231	22.1217	0.265717	0.835594	-4.94368	3.87809e-17	-1
chr17	+	37894161	37903538	GRB7	29.0234	96.7332	2.2586	5.93712	-3.9377	2.922e-11	-1
chr18	+	18822202	19102791	GREB1L	5.9489	3.09791	8.76867	12.27	1.21732	0.00775552	1
chr1	+	24645811	24690970	GRHL3	20.7761	18.2384	0.398576	0.395808	-5.59845	8.5903e-28	-1
chr17	-	72838161	72856007	GRIN2C	0.225337	0.087265	1.50573	1.58323	3.26721	1.1716e-06	1
chr19	+	48898131	48948188	GRIN2D	2.02803	1.57077	17.1831	22.5171	3.46035	1.92702e-15	1
chr12	-	66741210	67072925	GRIP1	5.9489	5.93402	0.0885724	0.483765	-4.34756	1.08946e-12	-1
chr17	+	38119225	38134019	GSDMA	2.61391	3.57786	0.797152	0.747637	-1.99581	0.000101563	-1
chr9	+	124030379	124095120	GSN	48.8981	66.3214	12.0901	19.1307	-1.88342	3.54772e-08	-1
chr8	-	30535579	30585486	GSR	85.8985	94.6825	200.617	220.729	1.22229	8.33437e-06	1
chr6	-	52842745	52860178	GSTA4	4.64194	3.75239	11.3816	9.0596	1.28315	0.00208449	1
chr11	+	67351065	67354124	GSTP1	950.922	1151.55	344.414	361.724	-1.57405	2.89697e-08	-1
chr12	-	42475647	42538673	GXYLT1	33.1696	27.2703	67.8908	58.0958	1.05964	0.000257982	1
chr3	+	72937384	73024522	GXYLT2	2.52378	2.57432	10.4515	14.0732	2.26372	1.4955e-07	1
chr11	+	45943171	45950647	GYLTL1B	9.41909	6.06492	2.92289	3.9141	-1.17762	0.00835192	-1
chr11	-	2016405	2022696	H19	2.02803	2.92338	0.221431	0.351829	-3.08621	2.87632e-07	-1
chr22	+	38201113	38203443	H1F0	44.5717	68.5466	25.8632	28.6741	-1.05244	0.000804738	-1
chr10	+	71812356	71872040	H2AFY2	24.7871	22.558	10.4073	10.203	-1.19938	0.000505005	-1
chr9	+	99212436	99253618	HABP4	5.00248	4.49415	17.0502	26.5191	2.1967	4.56098e-08	1
chr3	-	123213362	123303924	HACD2	67.6462	59.3402	36.4918	30.6091	-0.920143	0.00124066	-1
chr4	-	2233562	2243891	HAUS3	19.3339	14.006	8.90153	6.28894	-1.13344	0.00387814	-1
chr9	-	19053134	19102940	HAUS6	66.5646	46.6431	132.593	101.679	1.04921	0.00028054	1
chr6	+	26521933	26527612	HCG11	4.41661	4.71231	1.81573	1.31936	-1.53889	0.000966643	-1
chr3	-	121350244	121379795	HCLS1	0.0450674	0.0436325	4.65005	8.31196	7.02325	5.52689e-19	1
chr3	+	13521714	13547924	HDAC11	7.93187	12.3916	4.11862	3.82614	-1.35415	0.00173344	-1
chr17	-	42154120	42201014	HDAC5	18.6579	74.3061	4.8272	18.3391	-2.00414	0.00182234	-1
chr6	-	125596495	125623282	HDDC2	48.1771	42.5417	86.181	84.1311	0.908667	0.000644825	1
chr7	+	43152197	43602938	HECW1	0.360539	0.130897	3.8529	5.45335	4.21975	5.74247e-12	1
chr2	-	197063974	197457335	HECW2	0.405607	0.130897	1.01858	1.31936	2.10836	0.00112221	1
chrX	+	65382390	65487230	HEPH	0	0.087265	1.81573	3.16646	5.64812	1.04431e-11	1
chr4	+	89378267	89427319	HERC5	2.25337	2.26889	0.620007	0.395808	-2.14287	9.14546e-05	-1
chr3	+	193853930	193856401	HES1	37.1806	33.8588	9.21153	20.538	-1.25534	0.00143554	-1
chr1	-	6475293	6479979	HES2	94.1008	68.2849	4.38434	6.90464	-3.84492	3.41971e-26	-1
chr17	-	8023907	8027410	HES7	8.56281	5.41043	17.0059	18.1192	1.32961	0.000707343	1
chr1	+	210501595	210849638	HHAT	8.11213	12.2171	2.5686	3.95808	-1.63756	0.000294022	-1
chr10	+	94449680	94455408	HHEX	1.12669	1.17808	0	0	-7.71035	1.1631e-09	-1
chr14	+	62162118	62214977	HIF1A	202.623	196.695	591.088	667.684	1.65638	3.19915e-09	1
chr7	-	139246315	139477693	HIPK2	171.797	309.354	597.067	797.333	1.53504	5.35019e-06	1
chr11	+	33278217	33378568	HIPK3	105.413	156.292	68.2893	79.7772	-0.821678	0.00423173	-1
chr6	-	143072603	143266338	HIVEP2	85.3577	90.9301	48.3606	59.4591	-0.709253	0.0082095	-1
chr2	+	75059781	75120481	HK2	67.9166	39.7056	115.321	101.371	1.00971	0.00087166	1
chr10	+	70980058	71027315	HKDC1	0.540809	0.261795	1.77145	2.24291	2.31103	6.81979e-05	1
chr6	-	31321648	31324989	HLA-B	103.925	122.913	252.21	315.899	1.32444	3.17441e-06	1
chrX	+	150148980	150159248	HMGB3	222.768	230.38	76.3052	54.2257	-1.79552	8.75535e-10	-1
chr5	-	43287571	43313614	HMGCS1	389.518	146.954	479.753	845.181	1.30435	0.00238321	1
chr22	+	35777059	35790207	HMOX1	1.44216	2.09436	6.82008	11.9182	2.40107	7.63425e-07	1
chr10	-	47133294	47133836	HNRNPA1P33	12.3485	5.67222	0.265717	0.219893	-5.18202	7.16298e-16	-1
chr1	+	60280532	60342050	HOOK1	35.8737	33.8152	9.52154	10.5109	-1.79798	5.19e-08	-1
chr19	-	12873816	12886434	HOOK2	27.4461	29.7574	8.54724	6.28894	-1.94629	6.24561e-08	-1
chr17	-	46620018	46622393	HOXB2	4.1462	3.92692	12.6659	15.2166	1.78687	8.66742e-06	1
chr17	-	46626231	46651810	HOXB3	1.84776	1.17808	5.22577	5.80518	1.8637	7.089e-05	1
chr17	-	46652868	46655743	HOXB4	2.11817	1.8762	7.97152	11.2146	2.26123	4.34857e-07	1
chr17	-	46673098	46682334	HOXB6	1.44216	0.785385	4.8272	5.36539	2.19056	1.02023e-05	1
chr17	-	46698518	46703835	HOXB9	0.405607	0.130897	3.98576	20.8898	5.51155	6.03081e-11	1
chr12	-	54329111	54333427	HOXC13-AS	1.44216	1.57077	0.177145	0.263872	-2.7414	1.51979e-05	-1
chr12	+	54402889	54406545	HOXC8	11.8978	8.07201	22.4531	22.8249	1.18086	0.001174	1
chr2	+	10443029	10567743	HPCAL1	173.825	160.044	485.156	431.123	1.45648	1.74137e-07	1
chr4	-	175411327	175444049	HPGD	4.23634	21.3363	1.06287	2.28689	-2.9284	3.1194e-05	-1
chr8	-	21971931	21988565	HR	52.4134	76.3132	2.96718	2.19893	-4.63638	7.20244e-33	-1
chr11	-	532241	535550	HRAS	72.0177	65.2742	653.355	507.601	3.07991	5.36243e-24	1
chr12	-	117298224	117319232	HRK	2.25337	3.75239	0.0885724	0.439786	-3.47827	1.18917e-07	-1
chr17	-	13397348	13505259	HS3ST3A1	11.8527	7.98475	40.6547	37.2059	1.97243	1.11477e-08	1
chr17	+	14204366	14252721	HS3ST3B1	5.63343	8.94466	19.8402	44.2865	2.13595	1.55274e-06	1
chr2	-	129023053	129076171	HS6ST1	80.8059	113.881	45.6591	35.1829	-1.26793	1.51238e-05	-1
chr1	+	209859524	209908295	HSD11B1	0.540809	0.741752	74.3123	141.743	7.38191	2.0158e-54	1
chr16	+	82068857	82132139	HSD17B2	26.6799	76.3569	0.221431	0.175915	-7.97959	1.64004e-33	-1
chr21	-	44949071	45079374	HSF2BP	10.0951	8.33381	1.55002	1.36334	-2.65657	4.2558e-09	-1
chr19	+	16244837	16269384	HSH2D	2.56884	2.05073	0.664293	0.835594	-1.61505	0.00204679	-1
chr14	-	102547074	102606086	HSP90AA1	1992.7	1217.91	3913.66	3926.41	1.28802	3.67443e-05	1
chr21	-	15743436	15755509	HSPA13	31.2768	33.9461	54.6492	91.8274	1.16707	0.000217902	1
chr9	-	127997126	128003666	HSPA5	556.808	422.363	831.872	955.128	0.867908	0.00256166	1
chr7	+	75931874	75933614	HSPB1	223.805	183.736	314.211	390.574	0.790235	0.00542717	1
chr1	-	22148724	22263790	HSPG2	181.126	299.973	110.848	116.675	-1.0803	0.000460444	-1
chr10	+	124221040	124274424	HTRA1	157.105	250.756	44.3305	51.367	-2.09142	2.76283e-11	-1
chr4	+	3076236	3245687	HTT	84.4563	78.9312	48.9806	42.2635	-0.840416	0.00188653	-1
chr3	-	50337319	50349812	HYAL1	1.35202	1.70167	7.35151	11.9622	2.65599	2.49787e-08	1
chr9	-	94972489	95056038	IARS	372.888	330.385	552.293	652.115	0.776164	0.00525015	1
chr6	-	82879703	82957471	IBTK	78.6426	68.3721	129.847	129.913	0.821202	0.00169123	1
chr7	-	8152814	8301911	ICA1	10.681	12.7407	2.39146	2.81463	-2.16722	3.99817e-07	-1
chr19	+	10381516	10397291	ICAM1	27.0404	54.6715	115.277	185.854	1.88149	2.96892e-07	1
chr17	+	73008758	73017356	ICT1	30.2853	24.9578	52.2135	50.0917	0.888966	0.0024383	1
chr2	+	8822112	8824583	ID2	3.47019	1.22171	0.70858	0.30785	-2.19389	0.000873871	-1
chr1	-	23884420	23886285	ID3	64.2661	45.4651	12.4887	6.46486	-2.5328	7.47219e-11	-1
chr15	-	90627210	90645786	IDH2	18.9283	15.6641	31.6646	43.4949	1.11938	0.000696309	1
chr4	+	980784	998345	IDUA	13.5653	10.7772	4.73863	3.51829	-1.5585	0.000189475	-1
chr6	-	30710975	30712327	IER3	123.079	97.2132	282.502	269.149	1.32432	2.46297e-06	1
chr12	-	6648693	6665249	IFFO1	0.630944	0.261795	1.06287	2.99055	2.17319	0.00108347	1
chr1	-	19230773	19282826	IFFO2	53.2246	41.7999	17.2716	14.8208	-1.5657	8.60337e-07	-1
chr1	+	79115476	79129763	IFI44	1.57736	0.916282	6.02293	3.2984	1.89905	0.000305072	1
chr1	+	79086066	79111830	IFI44L	5.85876	6.80667	27.7675	40.2404	2.42361	4.28159e-11	1
chr1	-	24480646	24513765	IFNLR1	7.97693	8.63923	3.01146	2.85861	-1.49947	0.000339851	-1
chr15	+	99191767	99507759	IGF1R	147.235	255.73	44.8619	61.1743	-1.926	8.63435e-09	-1
chr7	-	23349827	23509995	IGF2BP3	34.792	27.4885	54.6492	54.4455	0.808715	0.00565533	1
chr2	+	217498126	217529158	IGFBP2	26.049	52.9262	68.2893	92.1352	1.02217	0.00344208	1
chr17	+	38599675	38613982	IGFBP4	3.01952	3.79603	8.06009	8.8397	1.30832	0.00180711	1
chr4	-	57897236	57976551	IGFBP7	142.909	160.088	2.70146	2.90259	-5.75385	2.82334e-67	-1
chr19	+	46733008	46734500	IGFL1	7.70653	3.75239	0	0	-10.0179	5.25797e-19	-1
chr1	-	117117019	117210377	IGSF3	56.2892	68.1103	20.6817	22.605	-1.52277	2.56295e-07	-1
chr1	-	159896828	159915386	IGSF9	13.385	17.6275	2.92289	3.21044	-2.33611	1.77226e-08	-1
chr11	-	133778519	133826649	IGSF9B	4.86728	7.67932	1.06287	2.41882	-1.84608	0.000397276	-1
chrX	+	153770458	153793261	IKBKG	33.9358	30.9354	98.8468	73.6642	1.41091	7.98229e-07	1
chr2	-	213864410	214016333	IKZF2	29.9698	65.2306	9.43296	15.8763	-1.91089	6.06814e-06	-1
chr3	+	159706622	159713806	IL12A	0.540809	0.17453	2.5686	4.04603	3.19561	1.69318e-07	1
chr10	-	5994333	6019574	IL15RA	9.01348	8.77013	22.4531	35.7986	1.71118	3.73443e-06	1
chr13	+	21277481	21297237	IL17D	3.33499	2.92338	1.10716	0.835594	-1.68207	0.000720786	-1
chr2	+	102972742	103015235	IL18R1	2.65898	2.35615	5.35863	9.98315	1.61129	0.000613512	1
chr2	-	113531491	113542971	IL1A	35.3329	18.5002	199.687	470.879	3.63869	1.10254e-15	1
chr2	-	113587336	113594356	IL1B	10.2754	3.27244	295.256	491.285	5.85907	4.83292e-28	1
chr3	+	190231839	190374986	IL1RAP	56.0188	47.8648	25.9517	18.9108	-1.21118	9.6264e-05	-1
chr2	+	113875469	113891593	IL1RN	2.34351	1.4835	0	0	-8.43809	2.47901e-12	-1
chr6	-	137321107	137366317	IL20RA	6.48971	10.3409	0.620007	0.175915	-4.38505	2.14202e-13	-1
chr3	+	136676706	136729926	IL20RB	155.798	283.786	48.2277	64.3847	-1.96468	8.68238e-09	-1
chr16	+	27413482	27463363	IL21R	0.811213	0.261795	1.99288	8.79573	3.32004	1.23181e-05	1
chr1	+	207070787	207077484	IL24	0.315472	0.17453	1.55002	14.1171	4.97039	1.26077e-07	1
chr19	+	14142551	14163717	IL27RA	23.9759	24.9142	40.699	56.1167	0.985539	0.00133548	1
chr5	+	55147206	55213165	IL31RA	9.32896	6.89393	20.3717	23.3527	1.4301	0.000108486	1
chr16	+	3115312	3119668	IL32	3.78566	2.70521	7.7058	9.41143	1.39806	0.00120702	1
chr7	+	22766765	22771621	IL6	0	0.0436325	39.9462	37.6457	10.4527	1.05139e-55	1
chr5	+	35856976	35879705	IL7R	3.33499	3.6215	42.7362	41.164	3.58993	1.65457e-23	1
chr1	-	166882440	166944561	ILDR2	3.8758	2.79248	0.70858	0.395808	-2.58226	2.51539e-06	-1
chr8	-	82569150	82598589	IMPA1	43.3549	27.8375	64.3479	61.702	0.824244	0.00689247	1
chr1	+	62208148	62629591	INADL	77.6061	94.508	27.0589	47.1451	-1.21367	0.000150027	-1
chr12	-	6759703	6772308	ING4	11.6725	22.9507	5.80149	9.36745	-1.19017	0.00712372	-1
chr4	-	142949181	143767604	INPP4B	40.6959	54.2788	12.843	25.9914	-1.28996	0.0005914	-1
chr2	+	233924676	234116549	INPP5D	78.0117	198.266	1.94859	9.14756	-4.63646	6.82043e-13	-1
chr17	-	1397870	1420182	INPP5K	34.6568	45.0287	18.9988	18.8229	-1.07496	0.000690453	-1
chr11	+	15133969	15268756	INSC	12.3034	6.28308	26.5717	24.672	1.46306	0.000220736	1
chr7	+	155089485	155101945	INSIG1	110.01	80.5019	258.012	480.686	1.95508	2.01111e-08	1
chr19	-	7112265	7294011	INSR	38.2172	53.2753	19.7074	23.8804	-1.0696	0.000809116	-1
chr17	-	59942727	60005377	INTS2	26.77	26.9212	52.8777	59.591	1.06661	0.000220273	1
chr5	+	75699079	76003957	IQGAP2	1.66749	3.44697	0.0442862	0.175915	-4.46897	1.95804e-09	-1
chrX	-	53262057	53350522	IQSEC2	18.2523	20.9436	60.6721	80.0411	1.84362	1.42567e-09	1
chr15	+	78730517	78793798	IREB2	96.0387	72.299	144.417	146.669	0.790095	0.00450244	1
chr1	-	209958967	209979520	IRF6	342.602	554.307	1.10716	0.483765	-9.13	7.63428e-78	-1
chr13	-	110406183	110438914	IRS2	118.663	166.065	46.3677	81.4044	-1.15595	0.000348086	-1
chr5	-	2746278	2751769	IRX2	154.852	182.122	43.7105	41.6478	-1.98091	4.10796e-13	-1
chr16	-	54317211	54320378	IRX3	63.2296	75.746	23.206	27.2668	-1.46107	5.22124e-07	-1
chr5	-	1877540	1887098	IRX4	72.7839	105.722	55.0035	42.8792	-0.866836	0.00305757	-1
chr16	+	54965110	54968395	IRX5	27.3559	25.5686	9.61011	7.8282	-1.60109	4.66589e-06	-1
chr1	+	948846	949919	ISG15	1.98297	2.48705	6.86436	6.64077	1.59221	0.000250711	1
chr5	+	50678957	50690563	ISL1	1.66749	1.35261	0.398576	0.483765	-1.76163	0.0021435	-1
chr20	+	13202417	13281297	ISM1	6.98545	9.20646	1.15144	0.395808	-3.37925	7.44539e-10	-1
chr20	+	32951040	33099198	ITCH	132.949	129.021	1231.69	1301.46	3.27341	2.56904e-28	1
chr5	+	52285155	52390609	ITGA2	174.321	226.234	59.2107	78.194	-1.5435	1.76527e-07	-1
chr12	-	54789044	54813050	ITGA5	135.563	138.228	356.548	667.2	1.90267	1.60202e-08	1
chr2	+	173292313	173371181	ITGA6	934.248	773.604	230.687	226.182	-1.9023	2.70979e-11	-1
chr12	-	56078353	56106089	ITGA7	0.270404	0.479957	1.90431	4.13399	2.98702	1.71103e-06	1
chr16	+	31366454	31394318	ITGAX	1.30696	1.22171	3.14432	4.79367	1.64646	0.00074287	1
chr21	-	46305868	46348788	ITGB2	47.6813	53.2753	12.7544	23.7045	-1.46907	3.01843e-05	-1
chr17	+	73717515	73753899	ITGB4	2102.71	4239.2	371.827	894.13	-2.32468	1.69412e-07	-1
chr2	-	160956176	161056824	ITGB6	91.3967	57.6822	0.265717	0.0879573	-8.67708	1.87866e-60	-1
chr13	+	48807273	48836232	ITM2B	209.609	342.079	132.106	157.707	-0.928718	0.00277014	-1
chr15	+	41786055	41795757	ITPKA	1.75763	1.8762	19.4417	47.365	4.19615	3.9544e-17	1
chr3	+	4535031	4889524	ITPR1	10.8612	11.868	21.0802	31.3568	1.2056	0.000762105	1
chr10	-	106069453	106098251	ITPRIP	45.2477	51.53	113.063	117.687	1.25344	1.77132e-06	1
chr4	+	129730777	129785787	JADE1	33.2147	37.8294	70.9908	79.1176	1.07905	9.20747e-05	1
chr14	-	105607317	105635161	JAG2	169.769	218.599	105.313	92.9708	-0.969841	0.000570665	-1
chr9	+	4985244	5128183	JAK2	8.06707	9.33735	21.1688	23.9244	1.37276	0.000110702	1
chr11	+	133938819	134021652	JAM3	11.5373	10.9518	1.06287	0.263872	-4.07315	9.69637e-13	-1
chr7	-	27870192	28220437	JAZF1	14.016	17.3657	25.8189	33.4238	0.916359	0.00610846	1
chr17	-	74708913	74722881	JMJD6	22.6238	22.6016	55.3135	62.1858	1.37723	2.25408e-06	1
chr19	-	51009253	51014416	JOSD2	31.2317	27.2703	16.6516	12.7538	-0.992126	0.00306721	-1
chr20	-	42740336	42816218	JPH2	36.4145	38.7457	5.80149	16.1402	-1.77568	5.0194e-05	-1
chr17	-	39910858	39942964	JUP	400.694	602.957	57.0849	73.4883	-2.94222	1.93817e-19	-1
chr3	+	20081523	20195896	KAT2B	7.97693	9.46825	17.8473	20.2741	1.12713	0.00186302	1
chr8	+	1922043	1955109	KBTBD11	1.17175	1.17808	3.72004	5.7612	2.00751	4.44232e-05	1
chr3	+	177534652	177617012	KCCAT211	0.630944	1.39624	19.7074	33.9075	4.71454	3.96466e-20	1
chr1	+	6052357	6161253	KCNAB2	3.69553	9.42462	86.3581	92.707	3.76855	2.22577e-19	1
chr20	-	47988504	48099181	KCNB1	6.2193	19.3292	1.86002	3.43033	-2.26955	8.53442e-05	-1
chrX	-	48818638	48828251	KCND1	0.991483	0.567222	4.03005	11.1266	3.27441	7.79442e-08	1
chr20	-	49620192	49639675	KCNG1	4.59688	5.97765	19.1316	32.3243	2.28125	2.3254e-08	1
chr21	+	39601836	39673746	KCNJ15	10.726	4.45051	0	0.131936	-6.72651	9.9036e-17	-1
chr20	+	43374487	43380954	KCNK15	2.61391	1.26534	0.221431	0.30785	-2.84609	1.155e-05	-1
chr1	+	215178884	215410436	KCNK2	4.011	18.5438	2.08145	2.4628	-2.30883	0.00028425	-1
chr10	-	78629358	79397577	KCNMA1	0.991483	0.654487	4.56148	3.95808	2.36585	2.41068e-06	1
chr19	-	44270684	44285409	KCNN4	94.0557	105.765	56.0221	54.6654	-0.852171	0.00109199	-1
chr8	-	133133104	133493004	KCNQ3	3.24485	2.00709	38.2633	29.2898	3.68348	5.08541e-19	1
chr2	+	18059113	18114225	KCNS3	8.74308	12.6534	3.5429	3.47431	-1.60711	0.000170223	-1
chr7	-	128516918	128550773	KCP	3.69553	1.43987	0.221431	0.263872	-3.37263	7.53098e-07	-1
chr18	-	24034873	24237365	KCTD1	71.3868	97.2568	44.5962	48.7283	-0.853618	0.00231834	-1
chr13	-	77454303	77460540	KCTD12	87.9265	61.5218	144.595	142.579	0.942288	0.000846513	1
chr13	-	103436630	103451404	KDELC1	11.8527	12.6534	22.4531	32.4562	1.16353	0.000858114	1
chr22	+	38864066	38879452	KDELR3	14.6469	5.14863	38.6619	77.4024	2.5515	1.7963e-07	1
chr1	-	27276046	27286901	KDF1	21.7225	27.183	0.70858	1.18742	-4.68045	7.7418e-24	-1
chr4	-	55944425	55991762	KDR	6.35451	28.7538	4.38434	5.49733	-1.82804	0.00197774	-1
chr8	+	136469707	136659852	KHDRBS3	5.9489	5.58496	15.1902	20.8459	1.64273	2.1278e-05	1
chr14	+	24898491	24910547	KHNYN	60.6157	93.1117	35.429	50.1356	-0.845249	0.00668678	-1
chr9	-	2804154	2844130	KIAA0020	66.88	40.0983	124.533	102.69	1.08682	0.000310514	1
chr1	-	175126122	175161949	KIAA0040	69.3588	85.8687	13.1973	19.5265	-2.24556	2.26517e-12	-1
chr1	+	39875175	39882154	KIAA0754	15.7736	9.99184	33.0818	27.8825	1.24246	0.000489925	1
chr15	+	79724857	79764642	KIAA1024	1.26189	1.6144	5.75721	7.74024	2.22531	1.77002e-06	1
chr9	-	34366663	34376894	KIAA1161	55.5231	54.3225	18.3788	16.6239	-1.64964	3.52538e-08	-1
chr4	+	57036360	57196890	KIAA1211	1.39709	1.30897	7.79437	12.5339	2.9044	1.22966e-09	1
chr2	-	99410308	99552684	KIAA1211L	15.6835	25.4377	3.23289	6.81669	-2.03152	8.89647e-06	-1
chr10	+	23983674	24836777	KIAA1217	81.8875	134.999	47.8291	65.4842	-0.936594	0.00247747	-1
chr8	+	12803182	12887284	KIAA1456	5.04755	7.24299	2.03717	2.02302	-1.59566	0.00041852	-1
chr10	-	30301728	30348488	KIAA1462	1.03655	0.610855	6.90865	10.0711	3.35918	5.0082e-11	1
chr1	+	33207511	33240571	KIAA1522	148.722	242.335	73.7366	95.3457	-1.20962	0.000128394	-1
chr11	+	33563876	33695646	KIAA1549L	2.34351	0.610855	10.2744	12.27	2.92988	3.07632e-07	1
chr22	-	44639556	44708731	KIAA1644	1.8027	1.17808	13.153	8.39992	2.85073	3.57283e-09	1
chr1	-	200938513	200992828	KIF21B	3.06458	1.30897	8.85724	16.7559	2.54847	1.70815e-06	1
chr8	+	145691719	145699499	KIFC2	45.1125	36.2586	25.4646	15.2166	-0.999957	0.00385911	-1
chr16	-	57792128	57836439	KIFC3	85.4929	82.7708	167.225	158.455	0.952689	0.000394606	1
chr12	-	88886569	88974250	KITLG	14.3765	26.7467	11.1158	6.94862	-1.18656	0.0050909	-1
chr19	+	45843997	45854778	KLC3	14.3314	16.8421	4.11862	2.99055	-2.13104	2.24214e-07	-1
chr3	-	126061477	126076236	KLF15	2.52378	14.6169	0.265717	0.659679	-4.19474	2.19895e-07	-1
chr19	+	16435650	16438339	KLF2	0.856281	1.22171	4.03005	2.55076	1.65642	0.00124266	1
chr4	+	38665789	38703129	KLF3	70.0348	94.9443	42.8248	49.6519	-0.835087	0.00321526	-1
chr9	-	110247132	110252047	KLF4	25.0575	22.6453	10.0087	10.1591	-1.24152	0.00032279	-1
chr13	+	73629113	73651680	KLF5	223.579	255.905	95.6139	76.2589	-1.4801	1.84557e-07	-1
chr10	-	3818187	3827473	KLF6	258.146	392.562	98.4926	130.441	-1.50705	1.3305e-06	-1
chrX	+	56258821	56314322	KLF8	10.2754	17.1912	6.73151	6.15701	-1.0912	0.00819832	-1
chr3	+	49209017	49213919	KLHDC8B	2.70404	9.29372	1.46145	1.97904	-1.7993	0.00263387	-1
chr4	+	39046450	39127853	KLHL5	85.4929	102.405	139.192	189.9	0.808479	0.00506355	1
chr9	-	21331017	21335429	KLHL9	20.5958	23.8233	61.425	66.6276	1.52717	1.74447e-07	1
chr19	-	51515999	51523431	KLK10	7.66146	2.92338	0.177145	0	-5.81813	8.67524e-13	-1
chr19	-	51479734	51487320	KLK7	3.33499	3.70876	0.35429	0.395808	-3.21234	6.42822e-09	-1
chr12	-	10583205	10588592	KLRC2	1.62243	6.80667	0.797152	0.527744	-2.66052	0.000115366	-1
chr12	-	10564913	10573194	KLRC3	2.16324	6.19581	0.487148	0.395808	-3.22793	6.03765e-07	-1
chr22	+	29469065	29564321	KREMEN1	37.0003	48.7375	7.48437	8.92766	-2.38441	4.62004e-12	-1
chr17	-	39657232	39661865	KRT13	3.51526	1.65803	0	0	-8.87178	2.51736e-13	-1
chr17	-	39738530	39743147	KRT14	398.756	418.567	0.0885724	0.131936	-11.7844	3.10577e-122	-1
chr17	-	39669996	39675270	KRT15	68.5926	234.917	4.07433	6.02507	-4.90783	2.36035e-20	-1
chr17	-	39766030	39769079	KRT16	20.1001	17.7148	0.0442862	0.571722	-5.91202	1.05047e-22	-1
chr17	-	39775691	39780882	KRT17	1818.88	2275.52	1.63859	0.395808	-10.9683	1.3978e-83	-1
chr17	-	38811871	38821416	KRT222	1.30696	1.65803	0.0442862	0.219893	-3.43283	1.14383e-06	-1
chr12	-	52908358	52914243	KRT5	3683	4631.59	969.558	1203.17	-1.93613	6.95969e-11	-1
chr12	-	52880957	52887181	KRT6A	875.119	511.198	66.1636	54.6654	-3.5201	8.68641e-24	-1
chr12	-	52840434	52845910	KRT6B	4.23634	1.96346	0.0885724	0.175915	-4.49233	4.70281e-10	-1
chr12	-	52562779	52585784	KRT80	25.9138	16.0131	326.434	354.336	4.02112	1.75254e-32	1
chr2	+	27665232	27669348	KRTCAP3	2.74911	3.40333	0.575721	0.571722	-2.41186	4.92791e-06	-1
chr17	+	25799035	25950718	KSR1	1.71256	2.87974	4.91577	6.06905	1.25516	0.00703312	1
chr2	+	143635194	143799885	KYNU	92.3431	142.155	296.098	412.212	1.59472	5.96464e-07	1
chrX	-	153126968	153151628	L1CAM	30.9162	20.9872	7.79437	12.1821	-1.37685	0.000346942	-1
chr1	-	201349965	201368669	LAD1	170.986	129.894	0.132859	0.131936	-10.0911	1.05409e-97	-1
chr18	-	6941742	7117813	LAMA1	10.6359	14.3115	5.66864	6.02507	-1.09259	0.00581361	-1
chr18	+	21269406	21535029	LAMA3	862.275	821.643	45.5262	41.208	-4.27891	3.69822e-43	-1
chr1	+	183155173	183214262	LAMC2	2119.7	1534.51	59.565	75.9511	-4.7529	4.92916e-43	-1
chr3	-	182840002	182880667	LAMP3	3.42512	3.53423	56.5978	132.244	4.75983	5.01612e-27	1
chr1	-	31205314	31230683	LAPTM5	3.56033	9.33735	17.6259	141.127	3.62016	1.82659e-06	1
chr5	-	145492588	145562294	LARS	257.921	205.247	385.423	410.76	0.781565	0.00530139	1
chr6	-	149979288	150039392	LATS1	48.2672	49.8283	423.598	738.489	3.56623	1.26915e-24	1
chr2	+	30454396	30482899	LBH	3.7406	7.37389	0.177145	1.14344	-3.06191	1.00855e-05	-1
chr9	+	130911731	130915734	LCN2	1.89283	1.22171	0.265717	0.219893	-2.65294	3.25336e-05	-1
chr4	-	17844838	18023483	LCORL	7.34599	7.50479	13.9059	16.1402	1.01609	0.00667667	1
chr13	-	46700057	46756459	LCP1	18.6128	8.8574	288.923	313.04	4.45365	4.21231e-30	1
chr11	+	35965530	36253686	LDLRAD3	55.3428	63.049	107.483	125.735	0.978012	0.000219158	1
chr1	+	25870075	25895377	LDLRAP1	56.6497	63.049	36.6247	23.5725	-0.991561	0.00149035	-1
chr8	+	38243958	38251951	LETM2	15.9989	10.4718	30.3803	23.9244	1.03662	0.00385315	1
chr7	+	2552162	2568063	LFNG	9.28389	12.7407	1.77145	0.571722	-3.2273	4.54715e-09	-1
chr17	-	76967334	76976061	LGALS3BP	187.886	237.797	496.404	623.265	1.39518	1.77964e-06	1
chr2	+	64681326	64688517	LGALSL	17.3059	24.8269	32.8604	59.5471	1.13274	0.00184901	1
chr14	-	93170151	93215047	LGMN	30.105	33.9897	53.232	85.6264	1.11518	0.000349193	1
chr13	-	39917028	40177356	LHFP	6.2193	4.10145	17.2716	15.9203	1.68475	2.68048e-05	1
chr5	-	77781037	77944648	LHFPL2	32.9893	33.7715	56.5092	74.6757	0.974412	0.000736866	1
chr17	+	35294771	35301915	LHX1	1.62243	1.43987	0.310004	0.263872	-2.39338	7.8413e-05	-1
chr22	-	30636435	30642840	LIF	13.9709	7.24299	62.665	51.0152	2.42178	9.59365e-11	1
chr5	-	38475064	38595507	LIFR	14.061	33.6407	57.0849	86.462	1.58896	7.53839e-05	1
chr12	-	50569562	50616488	LIMA1	178.602	185.787	62.2664	99.2158	-1.17404	0.000104083	-1
chr4	+	41361623	41702061	LIMCH1	48.9883	35.735	149.82	232.823	2.17511	1.33265e-11	1
chr7	+	73498106	73536855	LIMK1	67.2857	57.3331	106.065	106.296	0.768992	0.00294884	1
chr22	+	31608249	31676066	LIMK2	142.593	217.595	22.3645	12.0062	-3.38917	2.77064e-20	-1
chr17	-	8123947	8127361	LINC00324	1.08162	3.83966	0.0885724	0.527744	-2.9745	0.000144487	-1
chr14	-	95873603	95876427	LINC00341	1.12669	2.00709	3.27718	5.01356	1.39908	0.00579725	1
chr13	+	107028910	107030142	LINC00460	4.50674	2.61795	34.499	42.6153	3.43516	7.96424e-18	1
chr1	+	211556096	211605877	LINC00467	3.78566	3.57786	7.13008	9.01562	1.13164	0.00665658	1
chr10	-	128102437	128110448	LINC00601	0.270404	0.52359	2.65717	1.18742	2.25601	0.000372593	1
chr10	-	4692376	4720262	LINC00704	1.89283	1.30897	0.70858	0.175915	-1.84356	0.00394718	-1
chr10	-	47096453	47151400	LINC00842	13.5653	12.9589	0.265717	0.351829	-5.39913	2.77543e-23	-1
chr3	-	194018988	194030593	LINC00887	0.540809	0.436325	1.46145	6.50884	3.0148	2.60446e-05	1
chr22	+	20193854	20196060	LINC00896	0.540809	0.087265	4.60577	1.27538	3.21132	4.33864e-05	1
chr1	-	95123088	95285837	LINC01057	61.6072	42.3235	85.251	126.043	1.02364	0.000747857	1
chr1	-	37920479	37940044	LINC01137	1.57736	1.78893	8.94582	13.3695	2.72447	3.50352e-09	1
chr22	-	42760405	42765214	LINC01315	0.856281	1.39624	2.5686	3.73818	1.47931	0.00373143	1
chr10	-	54210636	54230293	LINC01468	16.5397	8.37744	0.177145	0.219893	-5.93209	2.01889e-20	-1
chr9	+	132099201	132109756	LINC01503	12.7991	16.4058	0.265717	0.175915	-6.01292	1.85489e-25	-1
chr18	+	47088400	47119279	LIPG	64.5365	34.2079	12.8873	19.3506	-1.61447	2.20178e-05	-1
chr3	-	185225569	185270369	LIPH	1.03655	1.30897	2.48003	6.46486	1.92568	0.000689282	1
chr16	-	11641577	11681322	LITAF	209.293	242.553	90.5653	109.375	-1.17622	2.65997e-05	-1
chr17	+	73521782	73571290	LLGL2	70.3502	67.5867	10.7616	15.2166	-2.40807	3.50943e-14	-1
chr18	-	56995055	57026508	LMAN1	220.425	236.488	330.109	515.43	0.887935	0.00335468	1
chr6	-	70385640	70507049	LMBRD1	32.088	46.8613	13.5516	20.9778	-1.19288	0.000770285	-1
chr11	-	554849	560779	LMNTD2	4.86728	5.54133	1.46145	1.97904	-1.59396	0.000518471	-1
chr11	-	33880122	33913836	LMO2	3.33499	15.1405	1.99288	2.41882	-2.06383	0.00110906	-1
chr11	-	19732479	19736218	LOC100126784	3.78566	3.01064	9.16725	11.5664	1.60801	0.000147686	1
chr12	+	132851976	132857486	LOC100130238	0.0450674	0.17453	6.90865	7.6083	5.96626	4.59218e-20	1
chr22	+	40428335	40432581	LOC100130899	9.86976	11.9117	0.664293	0.439786	-4.28916	6.58636e-17	-1
chr10	-	22724353	22726858	LOC100499489	0.856281	0.654487	1.81573	2.85861	1.62374	0.00230094	1
chr4	+	100010007	100222513	LOC100507053	1.66749	1.70167	0.398576	0.351829	-2.1505	0.000190023	-1
chr5	+	142125164	142140558	LOC101926975	0.18027	1.13444	1.10716	8.26798	2.82083	0.0020531	1
chr2	+	179278385	179304970	LOC101927027	13.4301	11.519	6.90865	3.65023	-1.23973	0.00444518	-1
chr5	+	133842242	133844921	LOC101927934	0.540809	0.218162	1.86002	4.74969	3.10871	2.74054e-06	1
chr1	+	153518217	153524245	LOC101928034	7.48119	1.13444	0.620007	0.527744	-2.89549	0.000202146	-1
chr12	+	10516367	10551105	LOC101928100	2.25337	4.62504	0.310004	0.0879573	-4.07669	2.79617e-09	-1
chr13	-	114053924	114068708	LOC101928841	0.135202	0	1.41716	1.45129	4.31803	3.28559e-08	1
chr6	-	43963460	44042389	LOC101929705	0.225337	0.0436325	2.2586	1.75915	3.8582	2.32209e-08	1
chr16	+	53407404	53418171	LOC102723373	1.30696	1.52714	0.132859	0.131936	-3.36701	1.06062e-06	-1
chr1	-	143134602	143202239	LOC102723769	2.43364	3.40333	9.16725	12.5779	1.89481	1.571e-05	1
chr2	-	43254991	43266682	LOC102723854	8.42761	8.7265	0.177145	0.0879573	-5.95916	7.14842e-22	-1
chr7	-	143509060	143533810	LOC154761	0.495742	1.09081	3.80861	2.28689	1.93137	0.000580308	1
chr8	+	22941867	22961070	LOC254896	0.135202	0.34906	1.19573	2.24291	2.79416	2.49601e-05	1
chr3	+	185677757	185698665	LOC344887	3.60539	2.87974	13.3744	15.4805	2.15216	1.83908e-07	1
chr22	-	20136108	20137431	LOC388849	0.315472	0.087265	2.12574	1.58323	3.17696	1.27979e-06	1
chr12	+	54519854	54526626	LOC400043	10.2303	14.7914	22.6745	25.1558	0.934197	0.00852095	1
chr1	+	148928312	148951595	LOC645166	2.25337	1.65803	6.51007	8.70777	1.95782	1.50709e-05	1
chr17	-	58179120	58180280	LOC653653	0.270404	0.34906	1.15144	1.18742	1.89622	0.00181761	1
chr4	-	185764449	185768200	LOC731424	0.18027	0.436325	2.96718	9.71928	4.334	2.03781e-09	1
chr8	-	12579405	12612992	LONRF1	26.4546	25.4377	44.1534	65.3962	1.07786	0.000510859	1
chr5	-	121398889	121414055	LOX	32.2683	52.1845	57.3064	137.477	1.20548	0.00227536	1
chr15	+	74218788	74244478	LOXL1	7.34599	8.50834	1.68288	1.45129	-2.33487	2.05225e-07	-1
chr8	-	23154409	23261722	LOXL2	31.5923	18.282	120.769	145.745	2.41783	4.23612e-14	1
chr9	-	113636053	113800365	LPAR1	2.2083	1.00355	6.51007	7.65228	2.13876	1.73048e-05	1
chr1	-	85279085	85358896	LPAR3	0.856281	0.567222	8.85724	15.2606	4.07406	1.77705e-14	1
chr12	-	6728000	6745297	LPAR5	6.2193	3.83966	1.2843	2.11097	-1.56305	0.00173644	-1
chr5	-	1461541	1524076	LPCAT1	142.233	131.508	284.583	292.898	1.07694	7.8014e-05	1
chr16	+	55542912	55620582	LPCAT2	49.3939	55.7187	20.1945	17.3716	-1.48421	9.83091e-07	-1
chr4	+	155661992	155674271	LRAT	9.91483	13.657	0.930011	1.80312	-3.10301	3.28389e-10	-1
chrX	-	114345182	114468635	LRCH2	0.270404	0.17453	6.68722	11.6543	5.33423	4.99701e-18	1
chr19	-	39797456	39805976	LRFN1	1.89283	1.13444	0.0442862	0.0439786	-4.93372	6.78338e-09	-1
chr1	-	111489811	111506566	LRIF1	5.8137	7.67932	0.132859	0.0439786	-6.16955	1.49303e-19	-1
chr3	-	66429220	66550845	LRIG1	39.434	96.7332	28.9189	31.1369	-1.18095	0.0021618	-1
chr12	-	59265936	59314319	LRIG3	36.5046	51.7918	19.7959	19.1747	-1.17983	0.000236276	-1
chr11	-	46878267	46940173	LRP4	8.33747	11.2136	3.63147	3.25442	-1.50427	0.000395559	-1
chr1	-	53708040	53793821	LRP8	101.131	57.1149	168.686	152.43	1.02095	0.00128504	1
chr4	-	3505323	3534224	LRPAP1	122.628	123.524	50.8406	45.3859	-1.35495	1.90885e-07	-1
chr9	-	140063211	140064491	LRRC26	0.676011	0.130897	5.1372	2.4628	3.22456	1.72259e-06	1
chr17	-	48458593	48474914	LRRC59	269.368	139.057	549.946	415.686	1.24141	0.000343902	1
chr17	-	16345318	16395505	LRRC75A	0.405607	0.436325	1.32859	2.067	1.99754	0.00057964	1
chr8	+	86019322	86058314	LRRCC1	9.28389	7.67932	3.67576	3.43033	-1.25385	0.00273427	-1
chr12	+	40618812	40763086	LRRK2	4.19127	7.46116	15.5002	24.5401	1.77931	3.62166e-05	1
chr19	+	35739558	35758867	LSR	100.455	136.613	23.9588	29.5097	-2.14833	2.21882e-13	-1
chr2	+	33172368	33624575	LTBP1	336.879	565.041	192.025	211.581	-1.16004	0.000225098	-1
chr14	-	74964885	75079034	LTBP2	268.737	273.139	69.0422	74.3239	-1.91818	4.84208e-12	-1
chr5	+	179220985	179223513	LTC4S	2.25337	3.57786	0.310004	0.175915	-3.55686	1.20978e-08	-1
chr5	-	90598802	90610219	LUCAT1	0.405607	0.52359	3.10004	2.81463	2.65429	9.5066e-07	1
chr12	-	91497231	91505542	LUM	0.0450674	0	1.24001	1.18742	5.45897	7.04115e-09	1
chr4	-	4269428	4291896	LYAR	86.7097	48.912	137.597	106.692	0.849036	0.00724304	1
chr8	+	56792385	56925006	LYN	31.7275	33.1171	91.1853	95.5216	1.52554	2.10872e-08	1
chr19	-	43964945	43969831	LYPD3	13.34	21.5981	4.34005	6.11303	-1.7399	3.44734e-05	-1
chr2	+	150186498	150330659	LYPD6	1.71256	0.479957	6.15578	5.84916	2.45032	1.92892e-05	1
chr16	+	20911189	20936331	LYRM1	14.3765	14.8787	33.7904	47.6728	1.4771	8.36938e-06	1
chr3	-	45864809	45883650	LZTFL1	16.9453	20.6818	8.6801	8.224	-1.15398	0.00146916	-1
chr7	-	20174278	20257013	MACC1	6.35451	3.92692	1.15144	0.923551	-2.30244	5.48732e-06	-1
chr11	-	63766029	63933585	MACROD1	7.21079	9.90458	14.2159	29.0259	1.33639	0.00169379	1
chr20	+	13976145	16033841	MACROD2	1.08162	2.00709	0.0885724	0.131936	-3.7434	4.06727e-07	-1
chr4	+	1283638	1333936	MAEA	103.43	91.2355	46.3677	31.4447	-1.32281	5.50127e-06	-1
chr20	-	39314487	39317880	MAFB	15.368	23.2998	42.9576	48.5524	1.24235	0.000150915	1
chr22	+	38597938	38612517	MAFF	63.9056	77.1422	35.9161	34.6991	-0.998061	0.00036026	-1
chr17	-	79876144	79885587	MAFG	43.1746	48.8684	105.977	101.503	1.17245	8.79759e-06	1
chrX	+	51546154	51645450	MAGED1	104.421	69.2011	132.593	182.995	0.862108	0.00514245	1
chr8	+	120220609	120257914	MAL2	395.737	334.269	61.0264	77.8422	-2.39408	5.69851e-16	-1
chr5	+	71403117	71505397	MAP1B	16.044	14.3987	41.8062	66.1878	1.8265	5.07403e-08	1
chr2	+	210288770	210598834	MAP2	14.8272	28.8847	34.8533	103.834	1.66535	0.000430685	1
chr12	-	53874275	53893444	MAP3K12	5.85876	12.3916	27.1032	43.3629	1.94788	4.44211e-06	1
chrX	-	19378175	19533379	MAP3K15	0	0.087265	1.32859	2.4628	5.25521	7.42774e-10	1
chr21	+	30449791	30548210	MAP3K7CL	3.19979	3.57786	0.35429	1.14344	-2.16898	0.000153865	-1
chr14	-	71189242	71250169	MAP3K9	64.176	42.4544	21.7888	22.605	-1.26389	6.91404e-05	-1
chr6	-	136663418	136847848	MAP7	45.5181	50.221	4.1629	6.59679	-3.15202	5.30694e-18	-1
chr22	-	50691330	50700188	MAPK12	19.4241	11.5626	39.3262	23.3966	1.0173	0.00832345	1
chr6	+	36098260	36112301	MAPK13	40.0649	47.5158	11.8687	11.5664	-1.90149	4.18939e-09	-1
chr18	+	48086483	48258196	MAPK4	4.41661	1.65803	0.0885724	0.0879573	-5.01874	3.36862e-10	-1
chr16	+	1756220	1820318	MAPK8IP3	78.4173	66.8886	51.3277	31.7086	-0.807199	0.008462	-1
chr17	+	43971747	44105699	MAPT	1.53229	2.74885	3.63147	15.1726	2.13146	0.00084404	1
chr2	-	217122584	217236750	MARCH4	2.88431	0.959915	17.2716	24.2762	3.43245	5.29383e-11	1
chr10	-	45950032	46090354	MARCH8	31.6373	39.531	16.253	15.5684	-1.16103	0.000300889	-1
chr6	+	114178513	114184652	MARCKS	190.996	229.245	135.339	117.643	-0.732175	0.00826135	-1
chr2	+	119699744	119752236	MARCO	2.47871	1.91983	0.398576	0.571722	-2.16681	9.72338e-05	-1
chr12	+	57881735	57910438	MARS	151.201	114.623	207.614	277.417	0.867609	0.0031406	1
chr5	+	68710938	68737890	MARVELD2	16.1341	18.7183	9.25582	8.39992	-0.98077	0.00691882	-1
chr16	+	71660055	71670108	MARVELD3	12.3485	14.486	2.03717	1.8471	-2.78501	1.47977e-10	-1
chr5	+	65892175	66465423	MAST4	40.9663	55.9805	13.8616	25.8155	-1.28865	0.000382972	-1
chr5	+	162930069	162946359	MAT2B	148.227	220.431	100.84	105.505	-0.837221	0.00434802	-1
chrX	-	131503342	131623996	MBNL3	34.7019	36.3895	11.2044	8.61981	-1.8419	4.51927e-08	-1
chr11	-	119179233	119187840	MCAM	26.8602	17.933	163.018	158.807	2.84485	3.38702e-21	1
chr3	-	182895791	183146057	MCF2L2	2.83925	2.44342	9.07867	11.6543	1.9707	4.50103e-06	1
chr1	-	85483764	85514223	MCOLN3	1.62243	1.43987	0.442862	0.395808	-1.85455	0.00121512	-1
chr6	+	41604914	41621982	MDFI	71.1164	52.0099	4.25148	3.6942	-3.95196	5.89942e-28	-1
chr6	-	83920109	84140938	ME1	55.478	42.8035	111.468	159.379	1.46246	6.0951e-07	1
chr17	-	37560537	37607527	MED1	92.9741	75.0915	136.092	149.615	0.765512	0.00485225	1
chrX	-	40508794	40594804	MED14	75.533	87.0905	124.754	153.266	0.773591	0.00438829	1
chr17	-	38175349	38210889	MED24	209.203	186.878	400.215	376.149	0.970926	0.000401914	1
chr16	-	3292027	3306627	MEFV	1.75763	1.39624	46.1462	65.7041	5.14437	8.69202e-37	1
chr1	-	3404505	3528059	MEGF6	96.3541	93.5481	4.96006	2.19893	-4.72757	6.16508e-32	-1
chr2	+	66662531	66799891	MEIS1	4.73208	5.54133	1.81573	2.4628	-1.26158	0.00530909	-1
chr19	-	47906374	47922785	MEIS3	1.12669	0.959915	6.37722	12.7978	3.19385	1.02666e-09	1
chr17	+	15690163	15693019	MEIS3P1	3.56033	2.92338	0.0442862	0	-6.87819	1.27085e-15	-1
chr17	+	81037566	81052871	METRNL	3.83073	4.27598	19.1759	25.2437	2.45223	3.63261e-10	1
chr17	+	74722911	74729963	METTL23	17.6214	16.7549	32.1961	34.2154	0.949834	0.00247968	1
chr12	+	56075329	56078394	METTL7B	0.18027	0.0436325	4.1629	4.22195	5.17025	9.4726e-15	1
chr12	-	8798538	8815484	MFAP5	3.65046	1.96346	0.487148	0.483765	-2.51716	1.22711e-05	-1
chr4	-	2932287	2936586	MFSD10	165.262	192.637	64.835	60.7785	-1.5105	4.48549e-08	-1
chr2	+	191273080	191367041	MFSD6	55.478	101.926	24.446	37.2499	-1.35111	0.000116474	-1
chr17	+	74864797	74946471	MGAT5B	2.34351	1.7453	14.9245	16.6679	2.94726	7.21184e-12	1
chr17	+	14207056	14209062	MGC12916	0.630944	0.261795	2.79003	1.18742	2.1456	0.000814428	1
chr3	-	127407904	127542093	MGLL	50.836	31.8517	89.591	97.7205	1.17973	7.71993e-05	1
chr22	+	38302154	38338465	MICALL1	184.551	201.495	108.767	98.688	-0.895948	0.000976021	-1
chr17	+	62461568	62464760	MILR1	0.721079	0.567222	6.99722	6.9926	3.43094	6.84279e-12	1
chr17	+	4736634	4801356	MINK1	213.89	248.792	112	110.386	-1.05693	0.000114343	-1
chr1	+	209605477	209605587	MIR205	3.06458	1.91983	0	0	-8.8185	3.63212e-14	-1
chr1	+	209602167	209605892	MIR205HG	228.762	247.178	0.398576	0.0439786	-10.0384	1.2974e-99	-1
chr2	-	112124590	112252692	MIR4435-2HG	8.74308	9.90458	15.5887	22.649	1.0355	0.00589246	1
chr11	-	133766329	133771635	MIR4697HG	4.50674	6.50124	0.70858	1.93506	-2.05313	0.00017941	-1
chr19	+	751145	764318	MISP	63.2296	64.707	1.06287	0.527744	-6.32074	1.68482e-49	-1
chr3	+	69788585	70017488	MITF	11.2669	14.7478	4.11862	3.9141	-1.69416	3.48217e-05	-1
chr22	-	40806284	41032723	MKL1	70.8009	66.4959	36.2261	31.2688	-1.02433	0.000238929	-1
chr3	-	12581279	12586963	MKRN2OS	1.35202	2.61795	0.664293	0.615701	-1.626	0.00409636	-1
chr12	+	121124926	121139667	MLEC	216.008	174.094	338.258	322.143	0.759491	0.00634308	1
chr16	-	74705752	74734789	MLKL	41.2818	28.492	79.2723	75.8192	1.15237	8.06153e-05	1
chr1	+	151032150	151040973	MLLT11	16.044	12.2607	106.508	108.539	2.9253	1.42245e-22	1
chr3	+	154797435	154901518	MME	19.5593	26.7031	66.0308	145.173	2.19036	6.31007e-09	1
chr14	+	23305741	23316808	MMP14	213.935	339.199	65.8979	92.9708	-1.79973	2.96407e-08	-1
chr16	+	58059281	58080804	MMP15	8.96842	9.90458	21.346	31.4007	1.48215	4.62151e-05	1
chr8	-	89049459	89339717	MMP16	0.721079	0.436325	10.6287	9.85121	4.13513	4.13785e-16	1
chr12	+	132312940	132336316	MMP17	11.4021	8.50834	18.9988	23.7045	1.10065	0.00259574	1
chr16	+	55512741	55540603	MMP2	6.57984	9.51188	11.9573	23.4846	1.13838	0.00827342	1
chr17	-	34083267	34122711	MMP28	25.5082	35.9095	1.06287	3.34238	-3.79761	1.57763e-13	-1
chr10	-	88695297	88717425	MMRN2	3.24485	4.9741	0.70858	1.18742	-2.10963	5.16163e-05	-1
chr22	-	28144264	28197486	MN1	4.68701	5.80312	0.930011	2.33087	-1.68208	0.00133622	-1
chr15	-	56720928	56757335	MNS1	4.41661	3.53423	1.63859	1.05549	-1.55741	0.00133047	-1
chr11	-	1490677	1508009	MOB2	19.2889	25.8741	11.913	11.1266	-0.970812	0.0060404	-1
chr9	-	27325206	27529850	MOB3B	40.2903	41.32	6.77579	10.379	-2.24932	1.55155e-10	-1
chr9	-	13105702	13279563	MPDZ	35.0624	31.8081	72.2751	66.9795	1.0582	0.000134229	1
chr10	-	28339922	28571067	MPP7	4.73208	4.75594	1.41716	1.01151	-1.96133	3.95999e-05	-1
chr1	+	167691186	167761156	MPZL1	369.373	418.916	239.146	232.691	-0.740427	0.00689947	-1
chr11	-	118124130	118135251	MPZL2	103.835	106.42	2.12574	3.25442	-5.28515	2.6521e-50	-1
chr6	+	84743419	84800605	MRAP2	2.11817	2.66158	0.487148	0.483765	-2.28699	2.77077e-05	-1
chr17	+	79670399	79674556	MRPL12	112.669	87.9195	196.277	152.386	0.79759	0.00562316	1
chr2	+	27994583	28002608	MRPL33	24.9223	23.2125	48.272	54.4895	1.09402	0.000201742	1
chr17	-	55916286	55927433	MRPS23	46.3744	39.5747	88.7939	74.9396	0.929754	0.000770581	1
chr2	-	95752951	95787754	MRPS5	61.6072	57.9876	96.9868	113.245	0.813791	0.00183505	1
chr21	+	35445822	35515334	MRPS6	47.5011	62.7435	32.6389	26.1673	-0.90662	0.00278871	-1
chr2	-	234774089	234777055	MSL3P1	1.98297	1.91983	5.31435	6.06905	1.54179	0.000489505	1
chr3	-	49924435	49941306	MST1R	75.5781	52.6208	11.3816	9.71928	-2.60235	4.61359e-15	-1
chr16	+	56691854	56693215	MT1F	2.65898	2.18162	13.5073	28.1903	3.10425	5.37408e-11	1
chr16	+	56651372	56652730	MT1L	18.7931	19.9837	101.194	105.109	2.41112	1.39867e-17	1
chr16	+	56716381	56718108	MT1X	32.2232	65.3615	107.616	245.533	1.85534	1.08244e-05	1
chr1	+	26146396	26159433	MTFR1L	15.4581	18.5002	29.8046	35.6667	0.946775	0.00339234	1
chr2	+	74425689	74442424	MTHFD2	143.179	113.968	246.586	384.505	1.29524	2.8473e-05	1
chr1	-	149900542	149908791	MTMR11	11.4922	10.0791	33.3032	43.8907	1.83898	4.58917e-08	1
chr8	-	125563010	125740748	MTSS1	10.0951	12.7407	2.43574	3.95808	-1.8347	3.44504e-05	-1
chr16	-	70695106	70719954	MTSS1L	91.8925	92.6318	136.49	176.662	0.763022	0.00603843	1
chr7	+	30174551	30202381	MTURN	23.5252	30.4991	14.4373	11.8742	-1.03772	0.00249124	-1
chr8	-	17501302	17658426	MTUS1	35.7385	70.2919	24.3131	23.0888	-1.16139	0.0010466	-1
chr1	-	155158299	155162706	MUC1	261.121	313.674	34.6318	17.1956	-3.47104	7.57739e-21	-1
chr19	-	8959519	9092018	MUC16	1.98297	1.4835	0	0	-8.29603	5.34748e-12	-1
chrX	+	105412297	105452949	MUM1L1	2.47871	1.96346	0.531435	0.791615	-1.73806	0.00118958	-1
chr2	+	70142172	70170076	MXD1	25.5983	23.6052	12.4001	13.8533	-0.905922	0.00685486	-1
chr6	+	135502452	135540311	MYB	4.19127	3.14154	1.50573	0.96753	-1.5636	0.00158503	-1
chr8	-	67474409	67525484	MYBL1	11.6725	6.9812	27.1917	16.8878	1.24048	0.00240053	1
chr12	+	101988708	102079658	MYBPC1	6.76011	26.7031	0.70858	0.703658	-4.556	1.19782e-11	-1
chr15	-	48431624	48470558	MYEF2	11.4922	6.9812	29.7161	32.2363	1.74555	2.05671e-06	1
chr11	+	69061604	69064754	MYEOV	3.28992	0.959915	14.703	14.6449	2.78657	2.58202e-07	1
chr17	-	8377522	8534079	MYH10	170.175	159.346	99.2011	75.0275	-0.919347	0.00108136	-1
chr22	-	36677322	36784112	MYH9	1280.59	1078.64	773.857	570.139	-0.811781	0.00533389	-1
chr4	+	671710	675817	MYL5	1.39709	2.00709	0.531435	0.571722	-1.61681	0.00360622	-1
chr20	+	35169886	35178226	MYL9	30.105	9.11919	0.487148	0.879573	-4.83105	1.12971e-13	-1
chr3	-	123331142	123339530	MYLK	2.34351	2.87974	5.35863	9.32347	1.48877	0.00132772	1
chr6	-	2663862	2751154	MYLK4	2.43364	3.97056	0.974297	0.659679	-1.96444	0.000221116	-1
chr5	-	16662015	16936385	MYO10	105.007	87.3523	60.2293	52.0707	-0.776366	0.00359833	-1
chr17	-	27400527	27507407	MYO18A	94.3712	118.244	46.9434	50.1356	-1.13095	2.59299e-05	-1
chr17	-	30819539	31204191	MYO1D	119.609	145.951	29.4946	47.233	-1.79106	2.91735e-09	-1
chr15	-	59428167	59665071	MYO1E	154.401	151.885	53.4535	58.7994	-1.44803	4.65215e-08	-1
chr18	-	47349155	47721451	MYO5B	33.6203	45.9886	5.27006	7.03658	-2.69239	1.40096e-13	-1
chr15	-	52484514	52587995	MYO5C	65.8435	60.3001	35.3404	25.2437	-1.05793	0.000387428	-1
chr11	+	61520108	61555990	MYRF	0.270404	0.392692	4.8272	7.52035	4.19388	4.4955e-13	1
chr13	-	32974859	33002315	N4BP2L1	1.03655	5.49769	0.0885724	1.05549	-2.50225	0.00596896	-1
chr5	+	177540555	177553107	N4BP3	1.21682	2.00709	0.398576	0.527744	-1.78796	0.0022349	-1
chr12	+	57482676	57489259	NAB2	35.5582	65.8414	17.0945	24.3642	-1.29015	0.000398287	-1
chr13	-	101706129	102068813	NALCN	18.4326	24.9578	36.2261	49.0802	0.974971	0.00286706	1
chr7	-	105888731	105925638	NAMPT	148.632	250.887	934.528	1728.71	2.73679	9.33284e-13	1
chr17	+	80416059	80446143	NARF	24.9223	28.7974	51.1506	53.0382	0.955466	0.00102022	1
chr4	+	2061238	2070816	NAT8L	3.96593	4.75594	28.2103	26.0353	2.63493	1.88105e-12	1
chr1	+	201617449	201796102	NAV1	73.55	73.8698	166.073	183.523	1.2457	4.53183e-06	1
chr12	+	78225068	78606792	NAV3	4.37154	1.65803	31.9746	31.8845	3.40401	1.77654e-13	1
chr13	+	35516423	36246873	NBEA	4.32647	5.58496	8.32581	13.5014	1.13785	0.00841563	1
chr11	+	112831968	113149158	NCAM1	0.225337	0.087265	4.69434	5.58529	4.99834	2.2787e-15	1
chr3	-	172348434	172429008	NCEH1	44.6167	27.183	97.6068	72.3009	1.24271	9.66782e-05	1
chr1	-	183524696	183560056	NCF2	2.56884	3.14154	0.575721	0.923551	-1.9214	0.000245365	-1
chr2	+	106361519	106510730	NCK2	52.7289	64.1834	31.8861	33.9955	-0.827414	0.00388368	-1
chr11	+	17373308	17398868	NCR3LG1	33.5302	27.1394	81.5309	79.0296	1.404	5.60526e-07	1
chr16	+	15737123	15820208	NDE1	46.2842	62.5254	27.3246	33.9955	-0.827308	0.00662562	-1
chr13	+	80055258	80130212	NDFIP2	115.598	116.019	62.1779	66.0559	-0.852905	0.000996036	-1
chr8	-	134249413	134309547	NDRG1	178.332	326.72	47.2091	99.6556	-1.78187	7.70774e-06	-1
chr14	-	21484921	21539031	NDRG2	2.34351	2.74885	0	0.0439786	-6.53141	9.45144e-14	-1
chr10	-	21068902	21463116	NEBL	58.182	110.477	26.7932	27.9264	-1.62386	1.25008e-06	-1
chr20	-	32244892	32262264	NECAB3	8.022	6.02128	19.7074	15.3925	1.32118	0.000594057	1
chr6	-	11183530	11382581	NEDD9	7.70653	7.76658	0.0442862	0.0439786	-7.28446	1.13703e-23	-1
chr3	+	130745693	131069309	NEK11	3.47019	3.79603	1.50573	0.659679	-1.74209	0.00091596	-1
chr9	+	127019884	127114719	NEK6	38.4425	32.9425	67.5365	78.7217	1.03478	0.000218847	1
chr15	+	73344824	73597547	NEO1	57.0553	98.8276	25.5531	28.6301	-1.52442	2.57651e-06	-1
chr1	-	156638555	156647189	NES	0.585876	0.218162	1.2843	1.2314	1.63772	0.0070137	1
chr10	+	5454513	5501019	NET1	164.316	118.113	70.4594	49.5639	-1.23448	3.20174e-05	-1
chr1	+	204797781	204991950	NFASC	2.16324	2.22526	0.0442862	0.0439786	-5.46915	6.41222e-12	-1
chr7	+	26191846	26226756	NFE2L3	6.89531	4.45051	34.0561	38.9651	2.6856	4.62985e-13	1
chr9	-	94171326	94186908	NFIL3	27.9869	51.9663	20.1502	16.1841	-1.13773	0.0018228	-1
chr10	+	104153866	104162286	NFKB2	47.9067	69.0702	126.437	134.047	1.15481	4.16261e-05	1
chr14	-	35870715	35873960	NFKBIA	105.323	152.757	236.444	245.005	0.8995	0.00195555	1
chr6	-	44225902	44233525	NFKBIE	7.39106	8.81376	20.7702	24.4521	1.47981	4.26939e-05	1
chr2	-	233743395	233877951	NGEF	2.92938	1.7453	17.0059	23.3527	3.10816	2.84226e-12	1
chr17	+	47572654	47592382	NGFR	3.19979	20.7691	0.0885724	0.527744	-5.25533	1.1074e-08	-1
chr6	-	138743180	138893668	NHSL1	28.7981	27.7066	56.2435	45.5619	0.849251	0.00385062	1
chr8	-	99204386	99306621	NIPAL2	26.6348	37.2185	13.5516	11.1706	-1.36869	7.70796e-05	-1
chr5	+	156887026	156901730	NIPAL4	7.52626	15.6204	0.797152	1.67119	-3.22327	5.91968e-09	-1
chr1	-	31652591	31712734	NKAIN1	0.18027	0.087265	1.50573	2.33087	3.7939	4.49262e-08	1
chr5	-	172659106	172662315	NKX2-5	10.0951	9.20646	4.20719	4.26593	-1.18663	0.00355966	-1
chr17	+	7311501	7323183	NLGN2	21.2268	27.7503	54.6935	68.1669	1.32653	1.33933e-05	1
chrX	-	5808066	6145888	NLGN4X	0.225337	0.654487	1.90431	2.19893	2.20188	0.000189153	1
chr17	+	26369687	26523404	NLK	20.3254	21.0309	33.879	55.633	1.11377	0.000879137	1
chr16	+	57050985	57117436	NLRC5	13.385	8.8574	24.756	20.0103	1.00901	0.00649932	1
chr7	+	37888198	37940002	NME8	0.225337	0.218162	1.5943	3.21044	3.40572	2.00856e-07	1
chr1	-	183217371	183387634	NMNAT2	19.4241	21.3799	7.26294	9.32347	-1.29813	0.000398428	-1
chr4	+	139936912	139967093	NOCT	14.9624	7.06846	25.996	23.2207	1.15965	0.00422232	1
chr17	+	65713948	65740324	NOL11	82.6987	61.6091	147.96	113.597	0.857976	0.00245718	1
chr4	-	2939663	2965233	NOP14	140.295	140.933	77.6337	69.0025	-0.939452	0.000381256	-1
chr4	+	2937272	2952800	NOP14-AS1	13.6104	10.2536	5.75721	2.63872	-1.50591	0.00134646	-1
chr7	+	150688143	150711687	NOS3	0.135202	0.34906	1.2843	1.36334	2.41775	0.000150261	1
chr9	-	139388895	139440238	NOTCH1	195.728	329.818	83.1695	82.328	-1.66696	1.19582e-07	-1
chr8	+	120428551	120436678	NOV	1.8027	1.13444	6.90865	3.95808	1.88462	0.000191703	1
chr16	-	2028917	2031550	NOXO1	2.65898	3.4906	1.5943	0.659679	-1.44447	0.00763213	-1
chr2	+	101436612	101613287	NPAS2	10.726	16.4058	41.939	60.7345	1.91931	5.08865e-08	1
chr14	-	74946642	74960084	NPC2	190.049	285.924	112.221	135.85	-0.940111	0.00172001	-1
chr5	+	32710742	32791830	NPR3	2.38857	0.654487	20.5488	26.1233	3.93702	4.46354e-13	1
chr7	+	98246596	98259181	NPTX2	0.0450674	0	1.41716	1.36334	5.65406	1.02126e-09	1
chr22	-	39214455	39240017	NPTXR	1.39709	1.4835	5.89007	9.14756	2.37955	4.66566e-07	1
chr16	-	69743303	69760571	NQO1	234.576	252.239	520.142	610.16	1.21524	1.37259e-05	1
chr5	+	92919042	92930315	NR2F1	3.7406	4.62504	89.8125	85.3185	4.38546	2.4577e-39	1
chr5	-	92745061	92907049	NR2F1-AS1	1.30696	2.26889	11.913	10.9507	2.67145	7.27051e-09	1
chr4	-	148999914	149363672	NR3C2	1.89283	1.70167	4.42862	7.69626	1.75136	0.000251223	1
chr12	+	52416615	52453291	NR4A1	1.89283	1.30897	3.10004	8.8397	1.89606	0.000859046	1
chr9	-	140194082	140196703	NRARP	7.70653	6.54487	16.2973	18.2072	1.27521	0.000597615	1
chr7	-	107788070	108096841	NRCAM	11.3119	18.4565	1.37287	2.4628	-2.9525	1.19151e-09	-1
chr15	-	76234327	76304785	NRG4	1.12669	0.610855	4.38434	3.73818	2.22013	1.40986e-05	1
chr20	+	327369	335512	NRSN2	7.43612	6.41398	28.4318	31.9285	2.12301	1.62551e-09	1
chr17	+	44668034	44834828	NSF	26.1842	26.6158	51.2392	49.2561	0.928364	0.0013517	1
chr4	+	4387982	4420785	NSG1	4.2814	7.06846	0.531435	0.659679	-3.24057	2.11065e-09	-1
chr6	+	86159301	86205509	NT5E	301.636	226.671	160.892	139.456	-0.814706	0.00430467	-1
chr19	-	49564396	49567124	NTF4	3.65046	4.40688	0	0.0879573	-6.34467	2.18033e-16	-1
chr1	+	107682628	108024475	NTNG1	0.225337	0.087265	1.41716	2.28689	3.52832	2.70602e-07	1
chr1	+	156785541	156851642	NTRK1	0.135202	0.0436325	2.65717	1.71517	4.53792	6.80301e-10	1
chr11	+	17298285	17353070	NUCB2	15.1427	11.7371	27.8117	39.4488	1.32308	0.000127338	1
chrX	-	51232862	51239459	NUDT11	5.04755	4.79957	0	0	-9.79994	6.49069e-21	-1
chr14	-	105639273	105647660	NUDT14	10.6359	15.4895	5.89007	6.06905	-1.12682	0.00489688	-1
chr11	-	71713909	71791739	NUMA1	189.373	246.436	129.449	114.388	-0.837771	0.00303447	-1
chr3	-	13357729	13461819	NUP210	76.7949	87.7449	169.749	200.982	1.17186	2.47435e-05	1
chr17	+	73201544	73231854	NUP85	64.5365	47.6467	121.167	77.5783	0.825055	0.00640533	1
chr19	+	16830786	16928774	NWD1	5.72356	9.07556	2.08145	1.80312	-1.92709	3.16701e-05	-1
chr17	-	702552	882998	NXN	59.2186	71.2082	4.20719	5.98109	-3.6767	7.38055e-26	-1
chr3	+	101498028	101547075	NXPE3	33.8907	30.8482	76.3052	95.9174	1.41147	4.86293e-07	1
chr7	+	100081549	100092424	NYAP1	0.811213	0.567222	1.24001	2.99055	1.6118	0.00632202	1
chr11	+	120081746	120100650	OAF	48.5827	40.2728	75.818	98.688	0.973724	0.000533994	1
chr12	+	113416273	113449528	OAS2	1.30696	3.01064	0.35429	0.351829	-2.59491	4.03512e-05	-1
chr12	-	121458094	121477045	OASL	0.630944	0.52359	1.68288	2.067	1.69114	0.00169501	1
chr5	+	68788118	68853931	OCLN	29.9248	27.7939	8.14866	12.27	-1.49855	2.71957e-05	-1
chr2	-	10580496	10588680	ODC1	238.947	134.475	472.578	256.747	0.965754	0.00855078	1
chrX	+	13752831	13787480	OFD1	56.0188	60.0383	26.6603	21.0658	-1.28183	1.60855e-05	-1
chr10	+	15085894	15115851	OLAH	1.17175	0.916282	3.98576	5.23346	2.13763	1.21845e-05	1
chr19	+	1753661	1775444	ONECUT3	0.901348	0.392692	3.36575	3.87012	2.47704	4.68189e-06	1
chr7	+	102073976	102097268	ORAI2	23.5252	23.2561	58.4135	49.8718	1.21064	3.98293e-05	1
chr11	-	3108345	3186582	OSBPL5	140.565	160.349	214.478	356.359	0.923694	0.00291553	1
chr2	+	179059207	179264160	OSBPL6	35.5131	58.773	24.756	26.651	-0.875039	0.00762989	-1
chr17	-	45884732	45899147	OSBPL7	5.31796	4.10145	12.5773	9.41143	1.22239	0.00332263	1
chr20	+	42839599	42854667	OSER1-AS1	2.65898	4.93047	1.01858	1.31936	-1.69461	0.00110481	-1
chr16	+	83986826	83999937	OSGIN1	2.88431	3.53423	13.9502	13.5454	2.09657	3.23201e-07	1
chr2	-	19551245	19558372	OSR1	0.946416	1.35261	3.27718	2.99055	1.44122	0.00311005	1
chr10	+	23728197	23731310	OTUD1	18.1622	39.0947	7.52866	16.1402	-1.27413	0.00553471	-1
chr20	-	18004795	18038526	OVOL2	4.73208	4.10145	0.35429	0.219893	-3.91825	9.54677e-12	-1
chr17	-	3576521	3599698	P2RX5	5.36302	4.66868	12.5773	13.2815	1.36532	0.000512144	1
chr11	+	72929342	72953472	P2RY2	23.7505	18.1075	4.38434	1.93506	-2.7257	4.2659e-09	-1
chr1	-	43212005	43232755	P3H1	46.4645	43.7634	75.3309	96.4891	0.929197	0.000714865	1
chr3	-	189674516	189840226	P3H2	69.1785	85.2579	18.3345	33.8196	-1.56594	3.32715e-06	-1
chr12	+	6937537	6949018	P3H3	10.9063	7.24299	48.3163	53.1262	2.48239	5.97593e-13	1
chr17	-	39958204	39968451	P3H4	39.5692	32.8989	58.2807	86.1102	0.994527	0.000937096	1
chr17	-	79801033	79818544	P4HB	673.352	646.721	1205.12	1411.8	0.987247	0.000381385	1
chr4	-	135117488	135122903	PABPC4L	2.92938	1.91983	0	0	-8.77896	4.01767e-14	-1
chr8	-	81880045	82024303	PAG1	5.63343	7.41752	12.0901	20.8898	1.33648	0.00133344	1
chr15	+	40509628	40569688	PAK6	25.6884	35.9095	0.221431	0.30785	-6.83264	7.96732e-38	-1
chr4	+	169418216	169849608	PALLD	207.085	206.905	60.7164	111.178	-1.268	8.66564e-05	-1
chr9	+	118916070	119164600	PAPPA	4.41661	4.79957	53.8078	77.4464	3.83028	3.59004e-27	1
chr15	+	69591293	69699976	PAQR5	48.4024	36.564	108.103	126.834	1.46729	1.22812e-07	1
chr18	-	77915116	78005397	PARD6G	26.8602	31.6336	14.2159	16.448	-0.931532	0.00443701	-1
chr22	+	44395090	44565112	PARVB	12.4386	10.4282	0.797152	1.01151	-3.65183	2.35258e-14	-1
chr1	+	164528596	164821060	PBX1	21.9929	35.5605	12.843	12.7538	-1.16874	0.00113298	-1
chr1	-	154916558	154928567	PBXIP1	34.2062	62.8308	16.7845	27.3987	-1.1349	0.00248681	-1
chr11	-	66615996	66725847	PC	53.45	115.364	25.686	35.6227	-1.46116	7.56618e-05	-1
chr21	+	47269874	47362368	PCBP3	0.991483	2.22526	6.90865	8.48788	2.25305	6.56222e-06	1
chr3	-	51991469	52001482	PCBP4	26.5898	26.8776	15.323	14.2491	-0.854196	0.00863112	-1
chr5	-	141232675	141257975	PCDH1	72.2431	137.268	1.72716	5.89314	-4.77876	4.36724e-19	-1
chr13	-	66876965	67804468	PCDH9	5.63343	6.7194	2.61289	1.09947	-1.73196	0.000618564	-1
chr5	+	140207506	140391929	PCDHA6	1.12669	1.04718	0.221431	0.175915	-2.41964	0.000253868	-1
chr5	+	140306301	140391929	PCDHAC1	5.90383	10.2536	2.21431	3.12248	-1.59639	0.00067243	-1
chr5	+	140561264	140565796	PCDHB16	1.71256	1.8762	3.67576	5.01356	1.27299	0.0060175	1
chr5	+	140777694	140892546	PCDHGB5	2.47871	3.44697	0.0442862	0.131936	-4.98495	3.34904e-12	-1
chr4	+	699572	764427	PCGF3	68.0518	64.0961	30.5132	25.6395	-1.23457	1.59551e-05	-1
chr7	-	82383320	82792197	PCLO	2.61391	2.53068	0.0442862	0	-6.54531	6.22349e-14	-1
chr8	-	52730134	52811746	PCMTD1	43.3549	69.4629	21.6117	32.1924	-1.0681	0.0016441	-1
chr14	+	71374121	71582099	PCNX	85.7182	119.422	131.043	252.701	0.903474	0.00872263	1
chr3	-	142536701	142608045	PCOLCE2	2.97445	2.87974	13.773	14.8208	2.28607	2.35204e-08	1
chr9	+	78505559	78977255	PCSK5	0.630944	0.305427	2.92289	2.72668	2.58291	3.30725e-06	1
chr5	+	148737569	148749221	PCYOX1L	9.28389	9.51188	15.6773	33.7316	1.39386	0.000811161	1
chr9	+	5510544	5571282	PDCD1LG2	3.51526	0.741752	8.45867	10.203	2.13116	0.000435956	1
chr10	+	112631552	112659764	PDCD4	118.888	199.837	39.8133	58.0958	-1.7027	1.87271e-07	-1
chr11	+	14665268	14893604	PDE3B	0.0450674	0.087265	11.7358	8.224	7.11573	2.39659e-24	1
chr1	+	66258192	66840262	PDE4B	0.676011	0.829017	17.4488	19.7464	4.61603	1.70542e-22	1
chr5	-	58264865	59783925	PDE4D	54.9822	56.5913	101.548	102.03	0.867518	0.000783527	1
chr1	-	144851423	145039995	PDE4DIP	115.147	133.079	49.1577	62.6256	-1.15088	2.49044e-05	-1
chr8	-	66626568	66753969	PDE7A	26.4095	36.6949	16.4745	14.7768	-1.01369	0.0023456	-1
chr6	+	136172833	136516709	PDE7B	3.56033	7.06846	1.94859	1.18742	-1.75821	0.000817779	-1
chr7	-	536896	559481	PDGFA	18.2523	18.6311	28.2546	42.1755	0.933029	0.00500619	1
chr11	-	103777913	104035027	PDGFD	6.53478	12.5225	0.487148	0.263872	-4.64622	6.28149e-15	-1
chr8	+	17433941	17500642	PDGFRL	2.38857	3.79603	6.02293	11.6983	1.51645	0.0017994	1
chr3	+	122785855	122880953	PDIA5	36.1441	32.2444	56.8192	75.6432	0.953701	0.00101859	1
chr7	-	95212808	95225925	PDK4	22.5337	134.126	8.81296	22.8689	-2.30552	0.000448788	-1
chr8	+	22437986	22455538	PDLIM2	14.2413	9.16282	30.5575	28.9819	1.34699	0.000143153	1
chr22	+	38054736	38062939	PDXP	26.77	15.795	49.822	34.1714	0.980614	0.006112	1
chr2	-	239152678	239197207	PER2	15.8637	23.9979	10.673	8.79573	-1.03362	0.00639838	-1
chr6	-	138409641	138428660	PERP	697.013	1075.8	137.11	162.985	-2.56251	1.38626e-15	-1
chr1	+	145516164	145523732	PEX11B	41.7324	49.6101	22.7188	27.7065	-0.857022	0.0047107	-1
chr17	-	37827374	37844323	PGAP3	8.47267	10.9954	3.72004	2.59474	-1.6229	0.000204643	-1
chr1	-	230457391	230561674	PGBD5	20.9113	13.8751	10.2301	3.51829	-1.33859	0.00704447	-1
chr1	+	10459048	10480568	PGD	204.02	220.3	357.434	417.665	0.869205	0.00163458	1
chr4	+	37828281	37864559	PGM2	73.6402	73.4771	120.414	130.704	0.771361	0.00294247	1
chr6	-	83874592	83903655	PGM3	54.6668	38.3093	75.1094	98.732	0.902864	0.00218506	1
chr17	+	76374698	76420740	PGS1	18.9734	22.5144	38.839	41.076	0.945507	0.00219513	1
chr20	+	58152563	58422766	PHACTR3	4.55181	14.486	0	0	-10.7507	2.32181e-19	-1
chr17	-	47481409	47492267	PHB	191.807	157.121	340.65	291.314	0.856909	0.00228366	1
chr1	-	33789223	33841194	PHC2	164.586	217.595	320.898	418.852	0.952744	0.00120863	1
chr1	+	120254418	120286849	PHGDH	52.3233	53.668	85.6495	153.925	1.17645	0.000153119	1
chrX	-	71798663	71934029	PHKA1	45.0223	40.5346	68.5108	80.8767	0.804066	0.0032667	1
chr12	-	76419226	76425556	PHLDA1	194.601	154.197	308.675	573.305	1.33834	7.03088e-05	1
chr11	-	2949502	2950650	PHLDA2	57.6412	34.0333	174.311	190.867	1.99401	2.7947e-10	1
chr11	+	118477212	118528748	PHLDB1	75.2175	67.2813	25.1989	29.7735	-1.37395	1.45601e-06	-1
chr2	-	229888688	230136057	PID1	28.4826	30.0192	129.936	208.151	2.5306	2.28186e-16	1
chr4	+	492988	533710	PIGG	56.83	69.9429	22.6745	18.6909	-1.61555	8.15505e-08	-1
chr10	-	98353068	98480279	PIK3AP1	0.450674	0.52359	6.55436	7.8282	3.8678	1.18968e-13	1
chr1	-	204391757	204459474	PIK3C2B	5.54329	5.41043	10.0087	14.7768	1.17734	0.00395271	1
chr12	+	18414473	18801352	PIK3C2G	7.66146	8.63923	1.72716	1.09947	-2.52353	6.58525e-08	-1
chr3	+	178866310	178952497	PIK3CA	42.3183	54.8024	23.826	30.0374	-0.850383	0.0056834	-1
chr22	-	31677578	31688520	PIK3IP1	4.05607	30.7609	1.01858	1.8471	-3.59777	3.88921e-06	-1
chr6	+	37137921	37143204	PIM1	38.8481	37.2185	6.4215	10.335	-2.18169	1.30273e-09	-1
chr1	+	20959947	20978004	PINK1	56.2892	73.0844	27.8117	43.319	-0.862914	0.00592139	-1
chr12	+	57984941	57997211	PIP4K2C	59.5341	49.392	32.3289	28.762	-0.834169	0.00418428	-1
chr1	+	151171020	151222007	PIP5K1A	120.24	108.121	197.384	203.533	0.81197	0.00272341	1
chr17	+	65373396	65693379	PITPNC1	46.6898	47.4285	196.852	295.141	2.38595	7.2719e-15	1
chr12	-	123468026	123595036	PITPNM2	23.6604	19.2419	40.8319	37.118	0.861425	0.00563999	1
chr17	-	6354582	6459877	PITPNM3	37.6764	29.7574	11.7358	10.0711	-1.62815	1.46193e-06	-1
chr6	+	122793061	123047518	PKIB	6.89531	3.14154	13.773	13.0617	1.41859	0.00167113	1
chr19	+	14544165	14582679	PKN1	132.588	165.367	283.565	360.669	1.11244	0.000118263	1
chr12	-	32943679	33049780	PKP2	165.442	324.931	53.8963	61.746	-2.08413	1.89378e-09	-1
chr11	+	392598	404908	PKP3	198.297	165.847	60.6721	46.7053	-1.76171	1.1114e-09	-1
chr22	-	31530792	31536593	PLA2G3	0	0	4.20719	14.9088	10.7563	1.86861e-18	1
chr4	-	84011210	84035911	PLAC8	11.2218	24.5215	1.2843	1.40732	-3.72583	4.24977e-13	-1
chr8	-	42032235	42065194	PLAT	134.481	221.697	34.5875	69.4862	-1.77488	2.0342e-06	-1
chr10	+	75670861	75677258	PLAU	94.5064	79.3239	26.1732	39.7127	-1.39943	3.23334e-06	-1
chr19	-	44150246	44174498	PLAUR	16.7651	8.68287	35.429	36.4583	1.49818	6.00473e-05	1
chr20	+	9049700	9461462	PLCB4	8.83321	4.05782	69.0865	74.3239	3.47549	1.14687e-18	1
chr3	-	38048986	38071154	PLCD1	3.56033	4.93047	1.50573	2.067	-1.24653	0.00861623	-1
chr17	-	43189007	43209900	PLCD3	89.9996	152.234	66.4293	68.0349	-0.849173	0.00477214	-1
chr10	+	95753745	96088148	PLCE1	0.946416	0.34906	2.03717	2.067	1.65945	0.00335673	1
chr1	+	2398897	2436969	PLCH2	53.6753	32.3317	0.0885724	0.30785	-7.71959	1.27619e-42	-1
chr3	+	16926451	17132098	PLCL2	2.52378	2.66158	0.664293	0.351829	-2.33967	2.29919e-05	-1
chr17	+	4710395	4726727	PLD2	58.6327	96.3842	29.4503	38.3933	-1.19206	0.000182665	-1
chr1	-	242251688	242687998	PLD5	18.703	10.6463	1.2843	2.63872	-2.89926	1.17414e-08	-1
chr17	-	17104308	17109646	PLD6	10.0951	5.27953	26.8374	15.7443	1.46946	0.000802621	1
chr14	-	67853699	67878828	PLEK2	62.6888	43.807	34.7647	24.3202	-0.849772	0.00821374	-1
chr10	+	124134093	124191871	PLEKHA1	77.0202	91.061	38.529	46.3535	-0.985542	0.000386643	-1
chr12	+	19282625	19529333	PLEKHA5	53.1345	69.1139	26.5274	29.9494	-1.11397	0.000168125	-1
chr1	-	204187978	204329057	PLEKHA6	227.951	282.913	14.6587	19.7464	-3.89178	2.79302e-33	-1
chr6	+	150920998	151164799	PLEKHG1	5.13769	4.84321	1.37287	1.27538	-1.9097	3.68132e-05	-1
chr14	+	65171125	65211064	PLEKHG3	74.3612	89.4466	29.4946	23.0008	-1.64159	1.78224e-08	-1
chr16	+	67312059	67323403	PLEKHG4	14.4216	11.9117	63.1964	40.6363	1.97897	7.74658e-09	1
chr12	+	6419601	6437672	PLEKHG6	0.360539	0.610855	1.90431	1.62721	1.84728	0.000990087	1
chr9	-	5357966	5437937	PLGRKT	11.357	5.89039	19.2645	18.7789	1.14125	0.00502073	1
chr19	-	4502191	4517716	PLIN4	3.01952	7.76658	0.575721	2.19893	-1.95455	0.0030758	-1
chr1	+	11994723	12035599	PLOD1	139.529	127.93	222.893	223.06	0.737556	0.00630589	1
chr3	-	145787227	145879282	PLOD2	259.904	188.667	493.614	340.439	0.894801	0.00363927	1
chrX	+	114795176	114885179	PLS3	369.958	346.137	179.403	176.926	-1.00691	0.000219663	-1
chr10	+	20105371	20578784	PLXDC2	38.0369	55.1078	12.6216	22.1652	-1.42066	9.88927e-05	-1
chr3	+	126707436	126756235	PLXNA1	333.138	279.466	188.482	140.116	-0.898607	0.00190614	-1
chr3	-	48445260	48471460	PLXNB1	207.175	247.963	58.0592	51.8508	-2.04989	6.44471e-13	-1
chr3	-	129274055	129325582	PLXND1	17.7115	21.2054	33.1704	44.3305	0.993532	0.0020711	1
chr18	+	57567191	57571538	PMAIP1	10.0951	12.6971	24.136	29.8175	1.24261	0.000341103	1
chr20	-	56223447	56286592	PMEPA1	153.5	75.0479	11.913	16.1402	-3.02567	9.81028e-16	-1
chr17	-	15133093	15164161	PMP22	5.63343	5.41043	21.4788	26.4312	2.11605	1.27913e-08	1
chr10	+	118187423	118237468	PNLIPRP3	22.038	59.7329	0.0442862	0.131936	-8.7686	6.76792e-34	-1
chr19	-	46969747	46974820	PNMAL1	19.8297	22.3398	1.5943	2.63872	-3.31281	2.00235e-14	-1
chr21	-	46683842	46707811	POFUT2	20.055	20.5509	33.7461	44.6383	0.948692	0.00271604	1
chr17	-	62473901	62493184	POLG2	8.92335	9.29372	19.6631	21.3296	1.16956	0.000956297	1
chr7	-	44111660	44122139	POLM	23.0294	22.3835	43.3562	68.3868	1.29883	5.12791e-05	1
chr4	-	2073684	2243891	POLN	1.30696	1.6144	0.310004	0.659679	-1.57986	0.0071483	-1
chr5	+	89770680	89810369	POLR3G	34.0259	14.0497	59.7421	43.6708	1.10509	0.00576546	1
chr1	-	145456235	145470387	POLR3GL	10.2303	11.3881	17.9359	24.5401	0.973971	0.00689805	1
chr13	-	38136718	38172981	POSTN	11.8077	5.06137	0.0442862	0	-8.25601	4.30705e-20	-1
chr12	-	51580718	51611477	POU6F1	1.71256	2.22526	4.11862	10.335	1.87262	0.000410644	1
chr1	-	56960418	57045257	PPAP2B	2.29844	3.3597	10.8944	10.0711	1.8868	1.27859e-05	1
chr19	-	281039	291435	PPAP2C	11.2669	17.8021	53.4092	56.7324	1.92109	6.999e-09	1
chr3	+	12329348	12475855	PPARG	6.17424	7.81022	31.9746	47.5409	2.50621	6.2822e-12	1
chr4	-	23793643	23891700	PPARGC1A	2.38857	18.6747	0.0442862	0.0439786	-7.72946	2.64616e-12	-1
chr20	+	62152132	62153524	PPDPF	134.752	125.182	60.8936	54.2257	-1.17493	8.36933e-06	-1
chr1	+	202995648	203047864	PPFIA4	0.630944	0.17453	2.48003	1.05549	2.1242	0.00164921	1
chr11	+	7534995	7674996	PPFIBP2	6.80518	31.0663	0.531435	1.40732	-4.27987	4.31191e-09	-1
chr15	-	43825659	43882451	PPIP5K1	51.467	52.3154	25.5089	20.626	-1.16947	8.98702e-05	-1
chr16	-	4932507	4987136	PPL	137.906	299.101	24.0031	37.6897	-2.82426	1.36151e-12	-1
chr22	-	22273791	22307250	PPM1F	62.2381	47.9521	137.332	117.555	1.20984	1.11123e-05	1
chr12	-	63037762	63328665	PPM1H	2.02803	1.96346	15.8102	29.7735	3.51	2.98866e-14	1
chr14	-	104200087	104313927	PPP1R13B	25.2828	31.2845	17.2273	12.8418	-0.911549	0.00758429	-1
chr19	-	45882891	45909607	PPP1R13L	148.182	156.292	63.6836	92.4431	-0.96354	0.00083722	-1
chr6	+	150464187	150571528	PPP1R14C	48.8981	43.458	1.55002	1.09947	-5.11791	1.23156e-36	-1
chr1	-	204372491	204380945	PPP1R15B	150.525	115.321	258.897	268.226	0.987548	0.000439973	1
chr8	-	8993763	9009152	PPP1R3B	18.6579	27.6194	40.699	59.2392	1.1104	0.000870662	1
chr17	-	48211098	48227878	PPP1R9B	84.8169	89.6211	145.79	155.772	0.789696	0.00328623	1
chr4	-	6322304	6565327	PPP2R2C	22.4436	18.8929	69.2194	82.0641	1.8716	1.83259e-10	1
chr17	+	74523667	74541458	PRCD	0	0	1.01858	1.40732	7.78397	7.69716e-10	1
chr4	-	121613067	121844021	PRDM5	1.8027	1.8762	0.531435	0.527744	-1.78578	0.00106037	-1
chr4	+	81106423	81125482	PRDM8	5.54329	8.63923	18.1573	20.0982	1.43041	0.000229053	1
chr1	+	57110989	57181008	PRKAA2	6.12917	6.50124	13.773	17.8113	1.32151	0.000602961	1
chr17	+	64298925	64806862	PRKCA	31.0514	34.8624	90.4325	109.947	1.60387	7.10994e-09	1
chr2	+	45879042	46415129	PRKCE	6.76011	7.59205	16.6516	19.6584	1.33832	0.000282657	1
chr14	+	61788160	62017698	PRKCH	18.7931	33.2043	52.1249	73.9721	1.27765	0.000221893	1
chr10	-	6469104	6622263	PRKCQ	2.83925	2.87974	0.442862	0.263872	-2.99767	1.37739e-07	-1
chr5	-	35055801	35230691	PRLR	0.315472	0.392692	5.04863	7.6083	4.13722	2.98777e-13	1
chr20	+	33759739	33765165	PROCR	44.5266	51.7045	65.8536	112.277	0.888266	0.00394966	1
chr22	-	18900286	18924066	PRODH	4.46167	7.59205	0.442862	1.2314	-2.83933	7.96938e-07	-1
chr2	+	95940200	95957055	PROM2	7.07558	5.84675	3.14432	2.6827	-1.14742	0.00759659	-1
chr3	-	93591880	93692934	PROS1	20.8662	32.3317	64.9679	98.3362	1.61776	8.9841e-07	1
chr12	+	53835432	53840427	PRR13	69.4489	55.5442	145.126	152.694	1.25257	3.83923e-06	1
chr7	+	29603426	29606911	PRR15	16.4045	20.7691	7.13008	10.9507	-1.03939	0.00712387	-1
chr17	-	46029333	46035243	PRR15L	4.46167	5.62859	0.265717	0.175915	-4.48082	6.31617e-14	-1
chr19	+	50084586	50094265	PRRG2	5.40809	6.80667	0.221431	0.263872	-4.62232	2.54832e-15	-1
chr11	+	32851480	32879669	PRRG4	35.9187	51.0936	20.9917	17.9433	-1.16003	0.000351191	-1
chr4	-	119201192	119273922	PRSS12	27.3109	44.8106	10.983	17.1956	-1.35554	0.000301074	-1
chr6	+	27215501	27224399	PRSS16	10.5007	13.8751	1.63859	4.09001	-2.0869	2.77988e-05	-1
chr16	+	2867163	2871723	PRSS21	18.6128	21.5981	40.2562	32.4562	0.854343	0.00698142	1
chr11	+	86502100	86522273	PRSS23	10.4556	5.45406	27.3689	37.03	2.01694	4.93489e-07	1
chr16	-	31142753	31147151	PRSS8	29.2488	33.8588	0.265717	0.615701	-6.14293	3.8698e-35	-1
chr15	-	55903738	56035317	PRTG	8.78815	7.67932	17.0502	16.536	1.02788	0.00483894	1
chr9	+	80911990	80945009	PSAT1	108.207	60.0383	177.278	267.874	1.40374	4.84042e-05	1
chr9	-	15464064	15511003	PSIP1	94.1458	86.0433	172.008	178.465	0.959764	0.000390245	1
chr14	+	58711522	58738727	PSMA3	75.4429	57.7694	122.451	118.654	0.855944	0.00157152	1
chr6	-	32808493	32812712	PSMB8	34.6118	33.4225	66.0308	60.2947	0.892714	0.00137828	1
chr6	+	32821937	32827628	PSMB9	2.83925	2.66158	14.0387	23.3087	2.76099	2.53377e-10	1
chr17	-	65336618	65362721	PSMD12	84.0958	51.7045	165.852	129.737	1.12212	0.000262764	1
chr14	-	24612573	24615855	PSME2	59.8045	53.9734	99.7769	96.0053	0.782999	0.00259997	1
chr1	-	28473676	28503455	PTAFR	23.6153	33.3789	1.19573	1.40732	-4.44666	8.67669e-24	-1
chr9	-	132500614	132515344	PTGES	492.001	460.497	124.179	80.305	-2.21968	1.03134e-12	-1
chr19	-	47123724	47128354	PTGIR	0.0450674	0	4.96006	14.8208	8.47948	4.91245e-19	1
chr9	+	125132808	125157982	PTGS1	6.94038	12.828	0.620007	0.703658	-3.88958	5.46751e-13	-1
chr12	-	28111016	28124916	PTHLH	10.1852	3.31607	0.531435	0.659679	-3.48983	4.81665e-08	-1
chr8	+	142431487	142442554	PTP4A3	1.21682	1.09081	2.83432	10.1151	2.48312	6.14916e-05	1
chr4	+	87515467	87736328	PTPN13	140.115	153.15	56.9078	66.3198	-1.2508	2.8733e-06	-1
chr1	-	114356432	114414381	PTPN22	0.721079	0.087265	4.56148	4.92561	3.54334	3.82998e-08	1
chr9	-	112137973	112213664	PTPN3	70.891	71.9063	41.5848	35.2709	-0.893667	0.00115243	-1
chr12	+	7055739	7070479	PTPN6	21.3169	26.005	6.20007	9.98315	-1.54733	5.61555e-05	-1
chr1	+	43996546	44089343	PTPRF	283.699	253.068	397.115	552.811	0.823511	0.00467132	1
chr3	+	61547242	62280573	PTPRG	93.1093	100.18	138.394	210.174	0.850638	0.00407854	1
chr11	+	48002109	48192394	PTPRJ	2.16324	1.70167	30.5132	31.8405	4.00893	2.74296e-23	1
chr6	-	128289923	128841819	PTPRK	103.249	118.462	61.3807	69.0464	-0.765404	0.00352943	-1
chr12	+	15475190	15751265	PTPRO	2.43364	3.4906	13.4187	21.5935	2.56029	8.43159e-09	1
chr7	+	121513158	121702090	PTPRZ1	6.62491	3.14154	1.90431	1.49527	-1.51888	0.0032887	-1
chr17	-	57774666	57784959	PTRH2	26.3644	20.9872	59.1664	51.543	1.22521	4.37592e-05	1
chr21	-	46269499	46293818	PTTG1IP	382.262	488.029	197.694	210.526	-1.09214	0.000114179	-1
chr3	+	157154579	157161417	PTX3	2.16324	0.959915	46.8105	31.7086	4.64965	2.09855e-23	1
chr11	-	119508807	119599435	PVRL1	191.897	207.909	40.6547	27.3987	-2.5544	7.27979e-17	-1
chr3	+	140950666	141013745	PXYLP1	20.1902	42.1054	8.72439	12.7538	-1.53587	0.000214651	-1
chr17	-	79890261	79895133	PYCR1	26.049	18.1075	59.6978	81.9322	1.68137	1.36509e-07	1
chr20	+	25228705	25278648	PYGB	914.147	992.028	511.816	619.571	-0.752583	0.0069778	-1
chr15	-	55831084	55881050	PYGO1	9.19375	9.20646	28.1217	27.3107	1.59043	2.85469e-06	1
chr19	+	46195740	46207248	QPCTL	23.0745	18.282	38.7062	45.4299	1.02455	0.0010857	1
chr1	+	180123967	180167169	QSOX1	198.883	165.978	431.171	508.481	1.36477	1.62266e-06	1
chr9	-	139098181	139137687	QSOX2	66.4744	56.5913	114.126	106.208	0.840245	0.00126914	1
chr19	-	896502	913225	R3HDM4	49.1686	59.3402	32.0632	30.3013	-0.798956	0.0058712	-1
chr17	+	29718641	29865236	RAB11FIP4	10.005	14.0933	2.61289	4.26593	-1.80705	4.91162e-05	-1
chr2	-	238482964	238499769	RAB17	19.7395	19.3728	5.18149	6.72873	-1.71441	5.14791e-06	-1
chr1	+	156030965	156040295	RAB25	10.3204	14.1806	0.0442862	0	-8.79481	6.91492e-29	-1
chr16	+	2198144	2204162	RAB26	2.52378	3.4906	10.4515	12.314	1.91781	7.44932e-06	1
chr15	-	55495163	55582013	RAB27A	27.6263	28.5793	48.0063	50.7513	0.813043	0.00493356	1
chr1	-	205737113	205744610	RAB29	62.2832	74.8297	102.168	127.098	0.741581	0.00630264	1
chr18	+	9708227	9862553	RAB31	15.2328	13.2206	87.6424	104.977	2.75874	1.6491e-20	1
chr11	-	87846414	87908635	RAB38	33.44	46.3813	20.1945	20.626	-0.967376	0.00250003	-1
chr11	-	61664767	61687741	RAB3IL1	1.12669	1.17808	9.43296	8.31196	2.93851	1.92991e-10	1
chr15	+	63481727	63559973	RAB8B	18.9283	26.5286	41.8505	57.524	1.12805	0.000486898	1
chr14	-	24734743	24740833	RABGGTA	97.2555	88.7921	52.5235	55.0612	-0.790118	0.002487	-1
chr17	+	79989531	79992080	RAC3	14.4216	18.8492	31.7532	38.0415	1.06846	0.00110343	1
chr6	-	150204510	150217195	RAET1E	39.4791	36.6949	22.1431	17.9433	-0.926	0.00303859	-1
chr6	-	150238013	150244288	RAET1G	5.00248	5.49769	0.575721	0.351829	-3.486	8.69735e-11	-1
chr2	+	238768186	238820759	RAMP1	5.72356	7.63569	0.664293	0.659679	-3.32435	6.02967e-11	-1
chr9	-	6011018	6015640	RANBP6	38.2172	31.7208	70.3265	52.1147	0.807896	0.00631896	1
chr12	-	48128452	48152889	RAPGEF3	15.9989	25.9613	3.89719	2.94657	-2.61448	9.44265e-10	-1
chr17	+	38333262	38351908	RAPGEFL1	19.7395	30.1501	10.5401	6.72873	-1.53016	0.000104136	-1
chr2	-	204298404	204400058	RAPH1	99.5539	68.9393	221.697	203.577	1.3357	5.23895e-06	1
chr3	-	158414896	158450275	RARRES1	1.35202	1.70167	0.487148	0.263872	-2.0092	0.000714891	-1
chr13	-	114747193	114898095	RASA3	24.5167	26.0486	57.8378	67.815	1.31301	6.00006e-06	1
chr4	+	53728494	53733002	RASL11B	8.87828	9.25009	0.70858	0.263872	-4.20623	1.12186e-14	-1
chr4	-	74437266	74486287	RASSF6	7.34599	14.0933	0.885724	0.835594	-3.63054	6.04569e-12	-1
chr12	-	86198330	86230318	RASSF9	2.34351	3.44697	0.221431	0.219893	-3.68145	2.99274e-09	-1
chr17	-	77085426	77512230	RBFOX3	0.18027	0.087265	3.5429	5.7612	5.06943	5.03277e-14	1
chr6	+	17281808	17294099	RBM24	0.18027	0.0436325	1.63859	1.8471	3.90651	3.1102e-08	1
chr4	-	40425271	40631883	RBM47	13.7456	9.20646	24.0917	23.2647	1.04487	0.00359171	1
chr2	-	161128661	161350318	RBMS1	71.1164	56.5913	151.237	158.675	1.27899	2.76303e-06	1
chr15	-	65032094	65067770	RBPMS2	0.766146	0.17453	3.94147	4.48582	3.15496	1.39539e-07	1
chr13	-	49063098	49107392	RCBTB2	5.90383	9.73005	2.92289	2.067	-1.64592	0.000423963	-1
chr9	+	4792833	4861077	RCL1	29.9248	27.0958	55.7563	43.9786	0.806528	0.00675267	1
chr11	+	32112476	32127272	RCN1	169.318	169.992	294.858	360.625	0.94993	0.000631181	1
chr1	+	211432707	211486655	RCOR3	51.3318	59.602	33.3032	29.9055	-0.81144	0.00485078	-1
chr17	-	34245084	34257780	RDM1	1.12669	0.52359	2.48003	2.6827	1.64192	0.00205377	1
chr9	+	36036909	36124452	RECK	2.83925	4.36325	7.75009	9.80723	1.28357	0.0032706	1
chr5	+	137774689	137782658	REEP2	1.48722	2.39979	3.10004	8.4439	1.56699	0.00520323	1
chr8	-	21995532	21999448	REEP4	86.3041	119.597	56.1106	38.1735	-1.12683	0.000170919	-1
chr19	+	1491164	1497924	REEP6	2.92938	3.3597	5.66864	13.8972	1.6356	0.00114902	1
chr9	-	79000432	79009444	RFK	32.9443	28.2302	64.525	57.7879	0.999506	0.000477771	1
chr3	-	16357351	16555222	RFTN1	8.51774	3.79603	23.9588	28.0584	2.07849	1.3888e-06	1
chr19	-	5993174	6110664	RFX2	9.55429	12.7843	3.10004	3.47431	-1.76304	3.31823e-05	-1
chr13	+	42031541	42045013	RGCC	15.5933	80.7201	0.841438	2.72668	-4.74997	1.79076e-10	-1
chr15	-	93586635	93632443	RGMA	2.61391	5.45406	1.10716	1.14344	-1.83756	0.000574867	-1
chr4	+	3315873	3441640	RGS12	50.7008	71.47	7.75009	5.67324	-3.18518	3.0397e-19	-1
chr1	+	192778168	192781407	RGS2	33.9358	42.1926	17.5373	20.2741	-1.00944	0.00148674	-1
chr8	+	54764367	54871864	RGS20	20.0099	17.9766	8.14866	7.78422	-1.25286	0.000523684	-1
chr9	+	116207008	116360023	RGS3	9.19375	11.868	20.8145	20.7139	0.978891	0.00582241	1
chr17	-	74466974	74497509	RHBDF2	45.6984	54.3225	84.9853	141.567	1.17943	0.000100988	1
chr16	+	725665	728268	RHBDL1	1.75763	1.83256	5.89007	4.09001	1.47195	0.00141888	1
chr2	+	20646831	20649204	RHOB	13.7005	12.3916	28.4318	27.6186	1.10286	0.000791562	1
chr10	-	62629197	62761198	RHOBTB1	3.10965	2.31252	6.1115	8.79573	1.45784	0.00116956	1
chr8	+	22844929	22877710	RHOBTB2	175.628	135.13	56.8635	44.4184	-1.6173	1.34392e-08	-1
chr5	+	95066849	95132071	RHOBTB3	16.6299	15.5332	65.145	89.2326	2.26266	2.08061e-13	1
chr11	+	66824288	66839488	RHOD	95.1824	126.316	34.5433	45.7818	-1.46326	3.93028e-07	-1
chr2	+	46769866	46811827	RHOQ	30.9162	31.0227	45.9248	69.97	0.903794	0.00339148	1
chr1	+	228780393	228882416	RHOU	4.46167	17.6275	1.94859	4.61776	-1.74864	0.00594207	-1
chr15	-	41164411	41166487	RHOV	12.3485	10.9954	3.72004	3.21044	-1.75039	2.31945e-05	-1
chr19	-	33469497	33555824	RHPN2	12.9794	13.0025	27.4575	22.9568	0.956012	0.00446385	1
chr9	+	5629118	5769454	RIC1	47.5011	46.6868	76.9694	86.1981	0.79268	0.0030393	1
chr5	-	38938022	39074510	RICTOR	80.4003	102.842	43.0905	61.8779	-0.803746	0.00566779	-1
chr11	-	66099541	66104000	RIN1	67.6011	77.4913	46.102	38.5253	-0.77774	0.0048706	-1
chr8	+	90769974	90803292	RIPK2	32.9893	34.2515	48.6706	77.6663	0.909759	0.00329923	1
chr21	-	43159528	43187249	RIPK4	149.308	160.044	12.9316	14.1171	-3.51507	3.84125e-35	-1
chr14	+	21510384	21512392	RNASE7	6.89531	6.67577	0.0442862	0	-7.94285	5.78923e-23	-1
chr8	-	33405271	33424646	RNF122	0.270404	0.610855	1.77145	2.77065	2.34707	6.91403e-05	1
chr6	+	18387580	18469105	RNF144B	74.181	87.9631	7.66152	11.1706	-3.1052	4.7586e-21	-1
chr18	-	59482303	59560304	RNF152	2.25337	3.97056	0.35429	0.263872	-3.30996	5.25734e-08	-1
chr17	-	74138533	74236390	RNF157	2.02803	2.31252	9.07867	10.6868	2.18386	4.56138e-07	1
chr4	-	154631311	154681387	RNF175	0.360539	0.829017	8.50295	13.7653	4.20992	3.47643e-14	1
chr8	-	101269286	101348446	RNF19A	67.8715	83.9053	37.2004	42.5273	-0.928732	0.000880507	-1
chr17	+	78234659	78372581	RNF213	116.95	173.788	246.364	329.708	0.986472	0.00126678	1
chr20	-	3912068	3996054	RNF24	7.7516	9.16282	17.4488	26.3872	1.37316	0.000294195	1
chr9	-	36336398	36401195	RNF38	37.8566	49.4356	25.1103	24.1443	-0.825531	0.00702709	-1
chr6	-	30038042	30043628	RNF39	7.8868	23.2561	0.841438	1.80312	-3.55217	5.58029e-09	-1
chr4	+	2470794	2517586	RNF4	114.561	85.8687	65.145	46.6173	-0.84258	0.00350963	-1
chr11	-	124754113	124767831	ROBO4	3.96593	1.30897	22.1431	16.492	2.87171	2.78846e-08	1
chr16	-	4846962	4852951	ROGDI	13.2498	9.81731	6.20007	3.60625	-1.2331	0.00492694	-1
chr8	+	55528626	55543394	RP1	0.0450674	0.218162	1.06287	1.71517	3.33527	3.74711e-06	1
chr6	+	111303219	111349466	RPF2	48.7179	33.597	76.3052	66.4957	0.794805	0.00670385	1
chr2	+	88991175	89050452	RPIA	19.2438	14.6605	41.8948	43.8907	1.33916	2.58352e-05	1
chr3	-	186838740	186857263	RPL39L	2.61391	1.65803	0	0.0439786	-6.27742	7.15759e-12	-1
chr15	-	63445538	63449741	RPS27L	47.456	58.5112	75.2423	105.945	0.773757	0.00690359	1
chr17	+	48556160	48563341	RSAD1	40.8761	31.8081	75.1537	61.1303	0.90688	0.00176314	1
chr14	-	60062693	60337557	RTN1	15.5933	24.3469	109.83	106.34	2.43566	2.66659e-15	1
chr2	-	55199326	55277734	RTN4	484.204	408.487	680.945	824.863	0.754303	0.0076825	1
chr17	-	1837970	1928639	RTN4RL1	11.6274	8.90103	17.8473	22.2972	0.967431	0.00820055	1
chr11	+	57228009	57245012	RTN4RL2	2.83925	4.05782	7.79437	12.8857	1.58217	0.000474286	1
chr18	-	67671042	67872962	RTTN	35.1075	37.1313	17.5373	11.3025	-1.32445	0.000105977	-1
chr6	+	45296053	45518819	RUNX2	8.69801	7.67932	15.2787	17.9873	1.02199	0.00558354	1
chr9	+	35489948	35561895	RUSC2	33.395	23.9542	57.0406	70.7616	1.15606	0.000147173	1
chr9	+	137218308	137332432	RXRA	191.672	244.735	94.3296	89.1007	-1.25041	8.52599e-06	-1
chr19	+	38924339	39078204	RYR1	1.53229	2.00709	0.0442862	0	-6.00785	5.19083e-11	-1
chr1	+	237205701	237997288	RYR2	5.54329	5.67222	2.34717	2.28689	-1.27317	0.00328642	-1
chr1	-	151955385	151966714	S100A10	606.517	622.941	315.628	372.895	-0.836436	0.00246007	-1
chr1	-	152004981	152009511	S100A11	508.991	564.997	284.539	313.832	-0.843858	0.00216956	-1
chr1	-	153591275	153606568	S100A13	97.8414	124.571	56.3764	56.4686	-0.978858	0.000221353	-1
chr1	-	153586731	153588808	S100A14	488.576	742.276	0.841438	2.11097	-8.69744	9.7609e-69	-1
chr1	-	153533584	153538306	S100A2	1605.57	1357.63	88.041	58.3596	-4.33907	1.40499e-36	-1
chr1	-	153362507	153363664	S100A8	12.9343	46.0759	66.5179	144.866	1.84047	0.000314822	1
chr1	+	153330329	153333503	S100A9	30.1501	159.608	178.916	448.714	1.72565	0.0047896	1
chr4	+	6695565	6698897	S100P	7.70653	7.89748	0.310004	2.24291	-2.60587	0.000104023	-1
chr1	+	101702304	101707076	S1PR1	3.60539	8.20291	1.37287	2.37485	-1.65314	0.00216278	-1
chr9	+	91606323	91620069	S1PR3	28.3023	18.0639	52.6563	56.9083	1.24065	0.00010434	1
chr11	+	18287807	18291523	SAA1	35.4681	58.6421	337.992	575.372	3.27852	1.81549e-18	1
chr11	-	18259779	18270221	SAA2	4.41661	8.50834	135.959	257.583	4.92637	2.95641e-30	1
chr13	-	23902961	24007867	SACS	82.6987	45.6396	184.939	117.159	1.23507	0.00032402	1
chr6	+	147829827	147891157	SAMD5	20.055	18.282	3.8529	4.83765	-2.13968	3.41128e-08	-1
chr7	-	92759366	92777701	SAMD9L	1.17175	0.785385	3.80861	4.74969	2.12396	1.79068e-05	1
chr21	-	15857548	15955723	SAMSN1	0.315472	0.305427	9.43296	18.3831	5.46079	8.6222e-20	1
chr4	+	174292092	174298683	SAP30	19.1987	20.5509	44.5519	40.0206	1.08899	0.000361908	1
chr5	+	153825516	153840613	SAP30L	52.7739	89.752	35.8276	34.0834	-1.0276	0.00114798	-1
chr15	+	75287875	75313836	SCAMP5	1.66749	1.39624	4.47291	6.46486	1.83283	9.85104e-05	1
chr22	-	20778873	20792146	SCARF2	0.991483	1.35261	3.01146	3.60625	1.49188	0.00210483	1
chr4	-	83550689	83720010	SCD5	81.0312	74.3498	32.5504	38.5253	-1.12823	4.58381e-05	-1
chr13	+	78109808	78219398	SCEL	12.6639	10.6463	0.132859	0	-7.34428	1.06617e-26	-1
chr2	-	224461657	224467217	SCG2	0.901348	0.741752	5.75721	5.58529	2.77988	1.2749e-08	1
chrX	+	17755568	17773108	SCML1	17.3059	10.6027	32.6389	31.0489	1.19029	0.00071906	1
chrX	-	18257432	18372844	SCML2	4.46167	3.57786	10.5844	8.97164	1.28158	0.00203167	1
chr19	+	35521591	35531353	SCN1B	0.135202	0.261795	2.17002	3.60625	3.8213	3.47287e-09	1
chr12	+	51985019	52206648	SCN8A	0.540809	0.610855	2.96718	8.57583	3.31244	1.33661e-07	1
chr2	-	167051696	167232497	SCN9A	1.17175	1.65803	0.0442862	0.0439786	-4.83904	8.40198e-09	-1
chr12	-	6456008	6486523	SCNN1A	392.988	467.173	221.21	212.417	-0.988142	0.000372988	-1
chr16	+	23313590	23392620	SCNN1B	17.7115	56.3295	5.27006	10.8187	-2.20154	2.89745e-05	-1
chr16	+	23194039	23228200	SCNN1G	77.1554	170.734	28.5203	55.0612	-1.56833	9.35837e-05	-1
chr2	-	20400557	20425194	SDC1	430.078	452.949	92.8682	69.926	-2.43934	2.08484e-16	-1
chr2	-	192699031	192712006	SDPR	96.0837	69.4193	173.956	162.105	1.02187	0.000348965	1
chr16	-	82031250	82045093	SDR42E1	7.48119	7.24299	0	0	-10.3798	3.1844e-25	-1
chr17	+	75084724	75213181	SEC14L1	54.4865	74.5243	260.137	463.975	2.48857	8.49085e-13	1
chr22	+	30792929	30821291	SEC14L2	242.598	268.122	74.0023	73.6202	-1.79055	1.02022e-10	-1
chr1	+	145096406	145116997	SEC22B	47.7715	36.6513	70.4151	79.3814	0.827309	0.00318116	1
chr20	+	18488187	18542050	SEC23B	107.08	74.0007	138.97	179.081	0.812641	0.00636759	1
chr5	+	133984474	134063601	SEC24A	85.538	72.0372	134.364	196.013	1.06805	0.00029553	1
chr4	-	119643977	119757326	SEC24D	50.115	36.3022	102.39	160.39	1.60444	2.04656e-07	1
chr17	-	80278899	80291921	SECTM1	52.9542	82.6399	139.546	101.635	0.830683	0.00622475	1
chr4	-	25749048	25864653	SEL1L3	38.6228	55.9805	90.521	153.266	1.36548	1.98483e-05	1
chr22	-	31500762	31503551	SELM	13.385	16.5367	26.6603	42.9671	1.21806	0.000556929	1
chr7	-	80371853	80548667	SEMA3C	97.1653	130.287	65.8093	66.6716	-0.779764	0.00419217	-1
chr3	+	50192847	50226508	SEMA3F	88.242	105.46	140.697	258.77	1.04419	0.00142321	1
chr19	-	4542599	4559771	SEMA6B	3.10965	5.105	42.1605	60.7785	3.64478	3.24021e-20	1
chr11	-	128561566	128565918	SENCR	1.98297	1.65803	7.0858	8.00411	2.0484	3.46612e-06	1
chr5	-	42799981	42812024	SEPP1	6.89531	15.5768	0.752866	0.527744	-4.12221	9.85664e-13	-1
chr17	-	56597610	56606828	SEPT4	0.225337	0.479957	2.03717	2.37485	2.62165	7.2193e-06	1
chrX	-	118749687	118827333	SEPT6	14.692	17.1476	25.5974	33.1599	0.883642	0.00771956	1
chr6	-	122764492	122792952	SERINC1	156.023	226.453	93.6654	125.075	-0.806134	0.00764379	-1
chr1	+	31882411	31907527	SERINC2	620.849	681.801	25.5089	30.1693	-4.5479	8.23303e-46	-1
chr14	+	95047705	95059457	SERPINA5	1.9379	3.70876	5.35863	14.6889	1.82521	0.00108573	1
chr6	-	2832565	2842283	SERPINB1	42.7239	49.4792	108.014	198.564	1.73322	8.21316e-08	1
chr18	+	61254533	61266433	SERPINB13	2.38857	1.35261	0	0.0439786	-6.08627	8.6295e-11	-1
chr18	+	61554938	61571124	SERPINB2	5.18275	2.22526	0.531435	0.659679	-2.62451	9.11419e-06	-1
chr18	-	61322430	61329197	SERPINB3	0.856281	0.479957	1.99288	25.0238	4.32756	3.26891e-06	1
chr18	-	61304492	61311553	SERPINB4	0.135202	0.305427	1.90431	20.8898	5.65434	1.89949e-08	1
chr18	+	61144143	61172318	SERPINB5	401.731	336.188	104.205	124.855	-1.68767	3.87463e-09	-1
chr2	-	224839764	224903357	SERPINE2	69.4489	47.0358	107.571	156.124	1.17874	0.000108976	1
chr17	+	1665258	1680859	SERPINF1	1.84776	2.92338	0.70858	0.483765	-1.99182	0.000313336	-1
chr17	+	1646129	1658559	SERPINF2	3.8758	11.2572	0.752866	1.67119	-2.63675	1.8107e-05	-1
chr11	+	57365026	57382326	SERPING1	2.2083	7.98475	0.310004	0.483765	-3.66458	1.97883e-07	-1
chr3	+	167453431	167543357	SERPINI1	3.38006	4.93047	0.841438	0.571722	-2.54753	1.27826e-06	-1
chr2	-	64858754	64881046	SERTAD2	38.4876	45.6832	71.1237	91.1677	0.947057	0.000817545	1
chr1	+	210406194	210416440	SERTAD4	8.20227	9.55552	1.90431	1.18742	-2.51812	5.97108e-08	-1
chr1	-	210404803	210407466	SERTAD4-AS1	2.61391	3.66513	0.620007	0.30785	-2.74534	1.32977e-06	-1
chr11	-	94898676	94965705	SESN3	7.84173	24.3906	0.398576	0.571722	-5.03797	1.46854e-14	-1
chr18	+	42260862	42648475	SETBP1	12.2133	14.835	0.885724	1.05549	-3.79283	1.18079e-15	-1
chr16	-	29882479	29910585	SEZ6L2	3.51526	7.1121	11.7358	26.783	1.85616	0.000184697	1
chr1	+	27189632	27190947	SFN	768.715	623.988	159.74	140.072	-2.21571	3.38385e-14	-1
chr8	-	41119475	41166990	SFRP1	516.653	487.724	41.8948	33.2039	-3.74119	1.56412e-33	-1
chr10	-	10826401	10836877	SFTA1P	7.25585	2.79248	9.03439	16.6679	1.35475	0.00860729	1
chr2	-	85884439	85895864	SFTPB	2.52378	3.09791	11.7358	29.0259	2.85541	8.72594e-09	1
chr5	+	174905513	174955621	SFXN1	175.988	119.073	278.87	240.123	0.81471	0.00580696	1
chr6	-	134490383	134639196	SGK1	77.2906	85.6506	18.3788	15.3046	-2.27392	1.52671e-14	-1
chr10	-	52065344	52383737	SGMS1	30.3754	36.5204	54.3392	72.8726	0.927075	0.00172184	1
chr10	+	72575703	72640932	SGPL1	94.3712	116.019	54.7378	64.7805	-0.815798	0.00235763	-1
chr12	+	111843751	111889427	SH2B3	30.5106	20.2891	100.22	113.245	2.07107	5.39116e-12	1
chr1	-	156776034	156785939	SH2D2A	30.5557	12.9589	119.219	87.8693	2.25066	7.27788e-09	1
chr19	-	6752172	6767523	SH2D3A	79.6341	78.3203	25.5531	25.8594	-1.6191	6.44675e-09	-1
chr1	-	21046224	21059133	SH2D5	6.62491	3.4906	14.393	15.3485	1.5556	0.000310323	1
chr2	+	235860627	235964358	SH3BP4	144.486	146.3	61.3364	51.2351	-1.36904	2.92156e-07	-1
chr10	-	105353783	105615164	SH3PXD2A	78.4624	105.372	43.0905	38.8331	-1.166	3.43027e-05	-1
chr10	+	105506536	105515167	SH3PXD2A-AS1	14.8722	11.0827	0.132859	0	-7.4992	2.9511e-27	-1
chr2	+	109745996	110262213	SH3RF3	30.5106	32.1571	65.6322	98.2483	1.38668	3.27176e-06	1
chr2	-	109743783	109746575	SH3RF3-AS1	6.53478	5.97765	15.0573	21.4616	1.54458	6.71078e-05	1
chr5	-	148361712	148442737	SH3TC2	54.3964	38.7457	22.4974	15.7004	-1.28566	0.000127325	-1
chr2	-	218135	264866	SH3YL1	45.0223	66.2341	11.913	14.1171	-2.09521	2.91383e-10	-1
chr19	-	51165083	51220195	SHANK1	0	0	25.5531	23.4406	12.1135	2.55402e-44	1
chr13	-	26618734	26625198	SHISA2	1.35202	1.65803	0.398576	0.659679	-1.49839	0.00852175	-1
chr16	+	12995476	13334273	SHISA9	9.23882	8.42107	17.6702	24.5841	1.25821	0.000654006	1
chr11	+	65405577	65418391	SIPA1	20.4606	19.0674	42.6919	40.9881	1.08183	0.000388712	1
chr1	-	232533711	232651243	SIPA1L2	19.2889	30.4118	52.2577	45.0781	0.969353	0.00270211	1
chr20	-	1455235	1472233	SIRPB2	3.92087	4.18872	0.885724	0.791615	-2.26614	4.30358e-06	-1
chr7	+	100450340	100464634	SLC12A9	41.0113	51.1809	29.7161	22.2972	-0.825715	0.00798261	-1
chr2	-	230899689	230933715	SLC16A14	5.49822	5.19227	13.153	15.2166	1.40718	0.000293671	1
chrX	+	73641327	73753764	SLC16A2	50.0699	40.011	22.6745	22.4291	-0.997742	0.00108356	-1
chr1	-	110905472	110933704	SLC16A4	9.64443	15.8822	2.34717	4.35388	-1.92781	4.32856e-05	-1
chr17	+	73083821	73102255	SLC16A5	17.0355	15.1405	49.4234	45.4299	1.55947	4.57632e-07	1
chr12	+	59989820	60183635	SLC16A7	44.7519	42.8471	103.63	123.58	1.37495	2.5139e-07	1
chr10	-	61410521	61469649	SLC16A9	2.92938	1.17808	19.2202	14.6889	3.04381	8.30579e-10	1
chr1	-	169433148	169455208	SLC19A2	24.9673	19.0238	42.1162	77.4024	1.44185	4.13897e-05	1
chr8	-	42273979	42397356	SLC20A2	76.4794	69.2448	38.7062	29.6416	-1.09215	0.000137128	-1
chr11	-	2908574	2925175	SLC22A18AS	0.495742	0.87265	6.15578	7.34443	3.28927	1.5127e-10	1
chr5	+	131630144	131679899	SLC22A4	6.39957	4.23235	22.586	10.7748	1.64908	0.000334338	1
chr13	+	41363546	41386596	SLC25A15	39.8396	21.3799	68.7765	54.9733	1.01541	0.0029043	1
chr13	-	45967453	45992590	SLC25A30	16.2243	12.5225	30.8675	28.9379	1.05676	0.00147974	1
chr4	-	972860	987228	SLC26A1	1.84776	1.22171	0.442862	0.351829	-1.93397	0.00111335	-1
chr12	+	58013692	58019934	SLC26A10	0.450674	0.392692	1.94859	2.41882	2.35837	2.32869e-05	1
chr5	+	149340299	149366963	SLC26A2	581.55	332.916	298.888	179.345	-0.935194	0.00797184	-1
chr3	-	48663155	48672926	SLC26A6	86.1689	94.508	59.3878	45.1661	-0.789132	0.00402311	-1
chr1	-	205882176	205912588	SLC26A9	0.225337	0.218162	5.93435	14.2491	5.47366	2.11001e-16	1
chr19	+	17581252	17616977	SLC27A1	10.3655	15.7513	3.67576	5.80518	-1.46089	0.000778819	-1
chr1	+	153747767	153752633	SLC27A3	30.3754	34.1642	7.88295	9.27949	-1.91025	2.21233e-08	-1
chr5	+	128301209	128369335	SLC27A6	5.49822	3.40333	0.221431	0.395808	-3.825	1.63625e-10	-1
chr10	+	73079009	73123147	SLC29A3	8.92335	16.7112	5.53578	4.26593	-1.38632	0.00185918	-1
chr1	-	43391045	43424847	SLC2A1	119.158	102.449	58.7678	42.5713	-1.12873	5.02313e-05	-1
chr1	-	9097004	9129887	SLC2A5	2.11817	1.8762	0.0442862	0.0879573	-4.80321	2.23097e-10	-1
chr4	-	9827847	10041872	SLC2A9	18.6579	16.8858	3.27718	5.36539	-2.03847	7.57087e-07	-1
chr9	+	115983807	116026772	SLC31A1	62.2381	49.5229	97.784	123.052	0.982556	0.000310723	1
chr9	+	115913237	115926422	SLC31A2	19.3339	27.0958	9.78725	9.85121	-1.24102	0.000594995	-1
chr17	-	47778295	47785313	SLC35B1	35.5582	28.972	59.255	52.8183	0.796368	0.00617936	1
chr22	+	31031792	31043862	SLC35E4	10.726	8.37744	23.8703	20.1862	1.20525	0.000823917	1
chr1	+	234040457	234460264	SLC35F3	9.14869	6.02128	18.9988	18.2951	1.2975	0.000710975	1
chr11	+	124933012	124960412	SLC37A2	55.1174	41.7563	11.6916	7.65228	-2.3236	5.50624e-11	-1
chr8	+	22224761	22291640	SLC39A14	153.004	162.662	260.934	264.619	0.735415	0.00650315	1
chr4	-	103172197	103266410	SLC39A8	69.9897	61.0419	215.541	338.811	2.08083	2.83289e-11	1
chr11	+	62623483	62656355	SLC3A2	630.042	476.51	233.743	237.924	-1.23021	1.82936e-05	-1
chr1	-	205758220	205782324	SLC41A1	87.9716	90.232	153.983	183.127	0.919651	0.000787891	1
chr3	-	125725199	125820391	SLC41A3	50.2952	68.9393	29.4946	33.7756	-0.91414	0.00220307	-1
chr11	-	57252003	57283192	SLC43A1	1.35202	1.6144	2.74575	5.80518	1.52356	0.0035553	1
chr9	+	108006893	108159628	SLC44A1	102.844	125.313	189.678	327.157	1.17963	0.000225264	1
chr19	+	10713120	10755235	SLC44A2	26.1842	15.4459	6.06721	8.39992	-1.52389	0.0001838	-1
chr1	+	95285897	95360803	SLC44A3	5.85876	8.98829	2.34717	3.56227	-1.32763	0.00381549	-1
chr1	-	75667815	76076799	SLC44A5	14.9624	26.4413	7.0858	11.1266	-1.18446	0.0044307	-1
chr1	-	205626980	205649630	SLC45A3	29.384	15.4895	45.2605	43.0991	0.977589	0.00561407	1
chr17	+	19437166	19482346	SLC47A1	3.83073	2.87974	0.221431	0.439786	-3.3203	1.26434e-08	-1
chr17	-	19581627	19620043	SLC47A2	2.52378	4.88684	0.398576	0.923551	-2.47684	2.53369e-05	-1
chr20	-	3208062	3219887	SLC4A11	11.4922	11.6062	5.22577	4.74969	-1.21047	0.00219273	-1
chr3	-	27414211	27525911	SLC4A7	51.5121	32.3317	77.8995	82.416	0.935181	0.00189471	1
chr20	-	740723	749228	SLC52A3	1.21682	1.30897	0	0.131936	-4.14523	1.90222e-07	-1
chr3	+	10857916	10980146	SLC6A11	2.47871	2.00709	0.398576	0.483765	-2.33083	2.82426e-05	-1
chr19	-	49792891	49828474	SLC6A16	0.135202	0.261795	1.90431	1.93506	3.23309	3.29126e-07	1
chr3	+	14444075	14530857	SLC6A6	76.0738	64.707	262.484	394.752	2.2229	7.08128e-13	1
chr4	-	139085247	139163503	SLC7A11	78.5525	63.0053	158.899	109.683	0.923949	0.0013755	1
chr16	-	87863628	87903100	SLC7A5	2899.73	1944	604.95	560.552	-2.05516	2.43661e-11	-1
chr14	-	23594503	23652869	SLC7A8	2.34351	8.02838	0.664293	2.15495	-1.87537	0.00602181	-1
chr2	-	40339285	40739575	SLC8A1	1.17175	0.130897	9.38868	6.15701	3.57125	2.12751e-07	1
chr2	+	103236147	103327809	SLC9A2	0.540809	0.392692	3.18861	4.00206	2.9326	6.28888e-08	1
chr17	+	72744750	72765499	SLC9A3R1	56.154	49.2175	117.491	119.226	1.16764	6.72743e-06	1
chr16	+	2076868	2089027	SLC9A3R2	25.1476	28.0993	43.6662	48.0247	0.783907	0.00773243	1
chr16	+	67282854	67306094	SLC9A5	1.03655	1.57077	8.01581	7.47637	2.56436	3.65259e-08	1
chr3	-	142984063	143567373	SLC9A9	2.11817	5.41043	1.01858	1.40732	-1.63013	0.00409167	-1
chr20	+	61273796	61303647	SLCO4A1	35.5131	62.2636	129.404	189.064	1.70337	2.98908e-07	1
chr8	-	70584567	70747299	SLCO5A1	0.225337	0.0436325	1.77145	1.71517	3.65443	1.13096e-07	1
chr17	-	33737940	33760195	SLFN12	8.96842	8.29017	22.1874	24.2762	1.42829	4.95725e-05	1
chr17	-	33762114	33775856	SLFN13	28.6629	15.4023	2.96718	1.89108	-3.17824	1.2046e-11	-1
chr4	+	20255186	20622184	SLIT2	15.6835	15.315	63.0193	46.8372	1.82499	6.42676e-09	1
chr5	-	168088737	168728133	SLIT3	1.17175	1.13444	0.0885724	0.131936	-3.32204	4.75499e-06	-1
chrX	-	142710594	142723926	SLITRK4	3.01952	1.78893	19.5302	36.4143	3.53847	4.7624e-14	1
chr13	+	88324869	88331870	SLITRK5	5.36302	5.14863	20.2831	23.8364	2.06835	3.05669e-08	1
chr13	-	86366921	86373483	SLITRK6	12.9343	13.0897	0.0442862	0.0439786	-8.03413	5.27816e-30	-1
chr20	-	43880879	43883205	SLPI	93.3797	86.9159	19.1316	28.762	-1.91216	2.40444e-10	-1
chrX	-	128580477	128657482	SMARCA1	12.2583	13.5697	37.5104	42.0436	1.6225	3.88939e-07	1
chr7	-	150936058	150974231	SMARCD3	6.48971	9.07556	15.1016	21.2857	1.22424	0.0017497	1
chr11	-	93211638	93276546	SMCO4	3.33499	3.18517	7.92723	7.47637	1.23895	0.00277252	1
chr17	+	57287370	57292611	SMG8	28.4826	28.0993	55.0478	48.2006	0.867577	0.00271769	1
chr14	+	70346113	70499083	SMOC1	59.9397	112.136	32.9932	54.6215	-0.973746	0.00600674	-1
chr20	+	4129425	4168394	SMOX	12.5287	13.3079	80.8666	88.8808	2.71532	7.19826e-20	1
chr6	+	123110193	123130864	SMPDL3A	7.25585	9.33735	2.92289	2.99055	-1.48698	0.000480338	-1
chr1	+	28261465	28282991	SMPDL3B	11.8077	12.9152	3.80861	4.48582	-1.57435	9.33469e-05	-1
chr20	+	48599512	48605420	SNAI1	1.35202	0.17453	3.5429	4.79367	2.44525	0.000399486	1
chr8	-	49830238	49833999	SNAI2	54.3513	73.5644	10.6287	12.5339	-2.46478	2.81089e-14	-1
chr14	+	62229074	62263146	SNAPC1	14.1962	15.5768	38.219	41.0321	1.41202	7.26888e-06	1
chr9	+	15422781	15461627	SNAPC3	23.1647	23.9979	53.4978	80.349	1.50465	1.25829e-06	1
chr10	+	88718287	88723017	SNCG	41.1916	68.983	6.1115	9.14756	-2.85114	9.26351e-14	-1
chr17	+	74553845	74561430	SNHG16	296.994	316.117	719.12	777.498	1.28747	3.18456e-06	1
chr16	-	2204782	2205359	SNHG19	14.3314	20.2891	32.3289	38.8771	1.03995	0.00173074	1
chr1	+	28832454	28837404	SNHG3	45.7885	35.735	76.2166	101.327	1.12287	9.97185e-05	1
chr16	+	11762288	11773015	SNN	14.1962	19.2419	4.11862	3.78216	-2.08005	3.02701e-07	-1
chr8	-	121547984	121824309	SNTB1	0.495742	1.00355	1.81573	5.05754	2.18632	0.00048978	1
chr7	+	26331514	26413949	SNX10	20.1001	13.3515	27.0589	39.009	0.98187	0.0056194	1
chr5	+	53813588	53842416	SNX18	16.0891	16.8421	28.9632	32.4562	0.898994	0.00472282	1
chr9	+	115513133	115637267	SNX30	39.2087	37.1749	22.0103	19.7904	-0.86956	0.00466379	-1
chr7	-	2291404	2354110	SNX8	29.384	22.558	61.425	51.7628	1.12369	0.000190924	1
chr17	-	76352857	76356160	SOCS3	6.66998	14.2242	31.0446	29.9494	1.54458	0.000107364	1
chr6	-	160100148	160114353	SOD2	145.342	551.384	894.272	1904.45	2.00607	0.000157627	1
chr4	-	186506597	186733410	SORBS2	8.1572	11.6935	2.2586	3.34238	-1.82346	5.0295e-05	-1
chr4	-	77816081	77819002	SOWAHB	1.17175	1.78893	0	0	-8.0711	6.71715e-11	-1
chr17	-	7491497	7493488	SOX15	51.1515	58.1185	1.55002	1.27538	-5.26803	1.02374e-40	-1
chr6	+	21593971	21598849	SOX4	56.4695	77.1422	20.2831	27.5746	-1.48103	2.23366e-06	-1
chr11	-	15987994	16497935	SOX6	3.69553	8.24654	0	0.0439786	-7.75955	1.60941e-17	-1
chr17	+	70117160	70122560	SOX9	26.9503	11.4753	7.26294	7.43239	-1.3858	0.00187719	-1
chr2	+	171571856	171574498	SP5	0.630944	0.654487	2.34717	1.8471	1.6973	0.00131616	1
chr20	+	34203808	34208965	SPAG4	1.12669	0.436325	3.94147	3.43033	2.2333	3.97318e-05	1
chr17	-	49039534	49198226	SPAG9	110.235	120.338	174.266	216.199	0.759933	0.00607575	1
chr5	-	151040656	151066615	SPARC	80.9411	79.8911	170.679	223.719	1.29405	4.95973e-06	1
chr4	+	52917496	52963471	SPATA18	24.6969	36.2586	13.153	15.9203	-1.06787	0.00200439	-1
chr1	-	48761043	48937880	SPATA6	2.88431	4.14509	0.221431	0.615701	-3.05249	2.23656e-07	-1
chr2	+	201170603	201346986	SPATS2L	159.449	207.385	70.1051	53.434	-1.5701	9.51502e-08	-1
chr17	+	19912648	20218072	SPECC1	63.6803	82.989	35.3847	34.6112	-1.06716	0.000170998	-1
chr17	+	74380689	74383941	SPHK1	31.7275	11.1699	90.5653	49.9597	1.71184	0.000161889	1
chr5	+	147443534	147516925	SPINK5	1.66749	1.8762	0	0.0879573	-5.1622	3.18831e-10	-1
chr15	+	41136245	41149853	SPINT1	169.093	233.259	76.748	138.357	-0.903389	0.00667698	-1
chr19	+	38755097	38783254	SPINT2	392.988	514.209	54.6935	95.3896	-2.59556	3.25132e-14	-1
chr5	-	136310986	136835018	SPOCK1	26.1842	15.315	3.23289	5.32141	-2.27658	2.3397e-07	-1
chr19	+	38880839	38890523	SPRED3	2.70404	2.79248	14.393	12.358	2.28061	4.28485e-08	1
chr1	+	153003678	153005376	SPRR1B	7.03052	4.01419	0.0442862	0	-7.64545	1.3721e-18	-1
chr4	+	124317949	124324915	SPRY1	11.4471	25.0014	5.66864	6.81669	-1.54499	0.000506103	-1
chr5	-	141689991	141704620	SPRY4	64.8971	65.7978	122.451	291.226	1.66223	1.01007e-05	1
chr16	-	1826712	1832581	SPSB3	39.7495	48.7811	28.2103	21.9893	-0.818439	0.0081939	-1
chr14	-	65213000	65289866	SPTB	5.67849	5.01774	2.30288	1.80312	-1.3789	0.00203663	-1
chr20	+	12989626	13147411	SPTLC3	19.4691	18.7183	7.7058	7.47637	-1.33008	0.000233841	-1
chr14	-	34902143	34931468	SPTSSA	70.1249	69.6811	99.8654	135.982	0.75439	0.0059211	1
chr12	+	21679255	21684210	SPX	2.29844	5.01774	8.45867	21.8574	2.04855	0.000166277	1
chr15	+	45923345	45983492	SQRDL	95.7683	116.761	189.191	280.144	1.1429	0.000138493	1
chr5	+	179233387	179265077	SQSTM1	349.002	605.881	1101	1532.96	1.46382	1.29733e-05	1
chr3	-	9022275	9291369	SRGAP3	54.0358	95.3806	0.442862	1.89108	-5.99284	7.53687e-27	-1
chr10	+	70847827	70864567	SRGN	7.52626	10.2536	150.307	259.254	4.52457	1.18876e-34	1
chr17	-	74034855	74068607	SRP68	120.015	133.21	198.048	224.687	0.7393	0.00679487	1
chr11	-	126132813	126138877	SRPR	146.649	103.671	220.147	265.807	0.95705	0.00109834	1
chrX	-	38008587	38080177	SRPX	41.3719	73.5644	119.927	165.667	1.31295	5.25763e-05	1
chrX	+	99899162	99926296	SRPX2	22.714	21.9471	10.7616	12.0501	-0.96887	0.00481852	-1
chr20	-	627267	634014	SRXN1	95.3176	71.3828	162.486	142.095	0.86957	0.00213551	1
chr5	-	80713178	81047072	SSBP2	13.1146	25.8741	3.63147	4.17797	-2.3183	1.89397e-07	-1
chr11	+	67070918	67080078	SSH3	68.5926	65.7542	23.826	25.3317	-1.45025	3.52875e-07	-1
chr11	+	130029681	130080257	ST14	235.162	252.152	5.40292	5.71722	-5.45218	3.52626e-61	-1
chr8	-	134467090	134584183	ST3GAL1	22.6689	15.0968	68.0236	69.3103	1.86247	3.22289e-09	1
chr16	-	70413337	70472991	ST3GAL2	28.8882	29.801	62.355	68.4307	1.15588	4.00551e-05	1
chr2	-	86066270	86116157	ST3GAL5	4.68701	6.54487	41.4962	42.3074	2.89765	2.62337e-16	1
chr3	+	186648314	186796341	ST6GAL1	42.9943	49.741	19.0874	29.8615	-0.921684	0.00446891	-1
chr17	-	74561460	74582145	ST6GALNAC2	13.8808	27.5321	2.5686	5.27744	-2.39838	8.52114e-07	-1
chr1	+	76540388	77096669	ST6GALNAC3	0.270404	0	2.2586	7.8282	5.17936	1.38593e-09	1
chr9	-	130670164	130679305	ST6GALNAC4	24.9673	28.7102	62.7093	63.1093	1.22872	1.88209e-05	1
chr3	+	36421978	36589498	STAC	2.74911	2.35615	13.2416	13.5454	2.38932	1.10252e-08	1
chr15	-	81605006	81616524	STARD5	1.84776	1.52714	0.620007	0.175915	-2.06992	0.00084342	-1
chrX	+	67867510	67945684	STARD8	2.83925	2.31252	15.2345	17.1077	2.64818	1.76683e-10	1
chr2	-	191894301	192016322	STAT4	1.48722	2.74885	8.81296	15.9203	2.54136	3.9935e-07	1
chr17	+	40439564	40463960	STAT5A	4.91235	7.89748	1.24001	2.24291	-1.87562	0.000165367	-1
chr8	-	23699433	23712320	STC1	7.66146	16.8421	115.321	92.1792	3.08096	6.72658e-16	1
chr5	-	172741725	172756506	STC2	66.3392	49.392	129.006	172.176	1.37985	1.92296e-06	1
chr7	+	89783688	89794141	STEAP1	4.59688	1.4835	56.6864	83.0756	4.52198	2.17455e-20	1
chr7	+	89840999	89866992	STEAP2	6.30944	4.53778	121.699	246.236	5.08313	2.03828e-35	1
chr7	+	43622691	43666978	STK17A	112.308	105.023	63.6393	61.1743	-0.800059	0.0017849	-1
chr10	-	134020995	134121477	STK32C	17.2608	16.5367	31.7975	32.896	0.936508	0.00296252	1
chr20	-	62271057	62284963	STMN3	10.5007	12.6098	60.0964	43.6268	2.16541	7.66917e-11	1
chr14	-	81726993	81893748	STON2	42.138	40.1419	13.5516	9.27949	-1.84909	4.49605e-08	-1
chr15	-	74471807	74502046	STRA6	4.1462	2.00709	0.797152	0.527744	-2.20552	0.000121282	-1
chr7	+	129074273	129128239	STRIP2	14.5568	9.46825	40.5219	29.3337	1.53969	1.91986e-05	1
chr6	+	144471653	144513076	STX11	1.75763	1.43987	3.05575	5.18948	1.36424	0.00551643	1
chr17	+	53046125	53241449	STXBP4	11.4021	7.98475	20.6817	19.0867	1.03641	0.00488222	1
chr12	-	10771537	10826891	STYK1	2.29844	1.70167	0.0885724	0	-5.33467	8.26947e-11	-1
chr8	+	70378858	70573147	SULF1	1.66749	2.83611	0.177145	0.527744	-2.6563	2.27938e-05	-1
chr20	-	46286149	46414808	SULF2	79.9496	167.898	3.36575	5.80518	-4.75444	2.15761e-27	-1
chr4	-	70592685	70626430	SULT1B1	0.315472	0.654487	1.41716	3.78216	2.40608	0.000191139	1
chr3	-	4402828	4508966	SUMF1	35.3329	44.8106	17.5816	17.4595	-1.19335	0.000162159	-1
chr22	+	24577443	24585074	SUSD2	67.4659	104.282	19.3974	22.3851	-2.03907	8.72411e-11	-1
chr10	-	29746276	30024730	SVIL	110.01	188.012	72.1423	65.0004	-1.11972	0.000281614	-1
chr19	+	15218174	15225799	SYDE1	46.3744	34.8624	96.4997	79.3814	1.11438	9.50344e-05	1
chr9	+	93563961	93660842	SYK	15.0525	12.4789	5.80149	3.34238	-1.5891	0.000203671	-1
chr22	-	32908539	33454377	SYN3	1.9379	4.9741	0	0	-9.29098	3.42697e-14	-1
chr6	-	152442818	152958534	SYNE1	10.05	12.2607	2.61289	2.81463	-2.03724	1.61737e-06	-1
chr14	+	64319682	64693167	SYNE2	294.876	896.299	178.252	323.903	-1.24617	0.0064902	-1
chr17	+	76164670	76169009	SYNGR2	72.1079	78.2331	137.11	135.454	0.858294	0.00103826	1
chr16	+	2039945	2044276	SYNGR3	0.405607	1.13444	3.58718	7.65228	2.85539	2.91149e-06	1
chr5	+	149980641	150031903	SYNPO	10.1402	12.9152	38.9719	49.1681	1.93399	7.59664e-09	1
chr11	+	66790189	66818334	SYT12	5.27289	9.81731	0.752866	0.659679	-3.40759	2.46163e-10	-1
chr1	+	210111518	210337633	SYT14	2.70404	1.65803	0.0442862	0.0439786	-5.45947	3.37127e-11	-1
chr11	+	1855539	1858751	SYT8	234.08	179.024	0.177145	0.0439786	-10.7997	4.19882e-105	-1
chr1	+	27668482	27680423	SYTL1	34.3864	33.9461	4.78291	5.54131	-2.72517	1.59493e-14	-1
chr11	-	85405264	85522202	SYTL2	1.84776	2.35615	0.132859	0.747637	-2.24002	0.000514863	-1
chrX	-	30845558	30907511	TAB3	71.6572	59.8638	40.2119	37.5138	-0.758713	0.00655103	-1
chr10	+	123748688	124014060	TACC2	164.631	351.416	49.9991	58.1397	-2.25452	6.69003e-10	-1
chr17	+	61678230	61685725	TACO1	30.1501	25.8304	55.7121	46.5294	0.868913	0.0032683	1
chr1	-	59041094	59043166	TACSTD2	253.639	356.259	31.3989	31.7086	-3.27247	8.4233e-26	-1
chr11	+	117070039	117075508	TAGLN	120.105	26.8776	1.55002	1.53925	-5.56712	1.82583e-18	-1
chr17	+	61086897	61505067	TANC2	66.9702	79.542	177.101	343.165	1.82813	9.94374e-08	1
chr12	-	118587605	118810750	TAOK3	40.2903	36.8258	64.3922	85.0107	0.954046	0.000760504	1
chr6	-	32812985	32821748	TAP1	38.9382	61.3037	84.6753	112.497	0.975796	0.00128928	1
chr1	+	212965169	212990167	TATDN3	20.2353	18.8929	33.7904	36.1065	0.836886	0.0069125	1
chr17	-	77906141	78009657	TBC1D16	76.0287	84.5598	127.721	169.362	0.88744	0.00153261	1
chr12	+	65218351	65274798	TBC1D30	16.2243	9.38099	33.9675	24.76	1.19755	0.00150081	1
chr2	-	101623689	101767846	TBC1D8	107.936	144.685	72.4965	79.2495	-0.735308	0.00719532	-1
chr17	+	45772629	45789429	TBKBP1	2.2083	2.35615	6.59865	8.92766	1.76363	6.09573e-05	1
chrX	+	9431334	9687780	TBL1X	12.6189	34.2951	59.9635	82.0201	1.59716	0.000132826	1
chr6	-	85442215	85473954	TBX18	0.0901348	0	4.25148	2.4628	6.07296	9.38065e-14	1
chr7	+	139478046	139720125	TBXAS1	1.21682	1.52714	7.75009	8.09207	2.52385	2.81908e-08	1
chr14	-	92246095	92333880	TC2N	23.0294	31.939	6.73151	12.9737	-1.4795	0.00023538	-1
chr7	+	143318044	143422176	TCAF2	2.02803	1.91983	11.6473	6.46486	2.19471	3.56461e-06	1
chrX	+	102831158	102842664	TCEAL4	56.2892	72.3863	35.5618	39.4928	-0.77768	0.00648648	-1
chr22	+	31003069	31023047	TCN2	2.29844	1.4835	7.0858	8.04809	1.99859	1.04665e-05	1
[truncated: 282 more rows]
