# Supplementary material for: Genomic retargeting of p53 and CTCF is associated with transcriptional changes during oncogenic HRas-induced transformation
Source: Commun Biol. 2020 Nov 25;3:696. doi: 10.1038/s42003-020-01398-y (PMC7809021; doi:10.1038/s42003-020-01398-y)
Supplement: Supplementary file 5 — Supplementary Data 2 [file 42003_2020_1398_MOESM5_ESM.xlsx]

## Sheet: Sheet1
Supplementary Table S3. Functions of Diseases enriched in down-regulated genes associated with G12V-specific p53 binding sites (blue) or linked to up-regulated genes associated with G12V-specific p53 binding sites from IPA analysis. Functions with a log10 p >3 are shown. Functions of Biological Process enriched in G12V-specific p53 binding sites (blue) or linked to G12V-specific p53 binding sites…
Desease functions associated with MCF10A-specific genes linked to MCF10A-specific p53 peaks (IPA analysis)
Categories	Diseases or Functions Annotation	p-value	Predicted Activation State	Activation z-score	Molecules	# Molecules	log10(p-value)
Cellular Assembly and Organization,Tissue Development	Fibrogenesis	5.73049	Decreased	-2.135	ARHGEF3,ASAP3,FMN1,KRT14,LIMK2,NKX2-5,NOTCH1,RAPGEF3,THBS1,TMEM184A,TNS4,TRPV4	12	5.73049
Cellular Assembly and Organization,Tissue Development	Formation of filaments	5.42136	Decreased	-2.135	ARHGEF3,ASAP3,FMN1,KRT14,LIMK2,NOTCH1,RAPGEF3,THBS1,TMEM184A,TNS4,TRPV4	11	5.42136
Cellular Assembly and Organization,Cellular Function and Maintenance,Tissue Development	Formation of actin filaments	4.89963	Decreased	-2.135	ARHGEF3,ASAP3,FMN1,LIMK2,NOTCH1,RAPGEF3,THBS1,TMEM184A,TNS4	9	4.89963
Cellular Assembly and Organization	Formation of cytoskeleton	4.86646	Decreased	-2.156	ARHGEF3,ASAP3,FMN1,LIMK2,NOTCH1,RAPGEF3,THBS1,TMEM184A,TNS4,TRPV4	10	4.86646
Cellular Growth and Proliferation,Tissue Development	Proliferation of epithelial cells	4.81816	Decreased	-2.075	ESRP1,FGFR2,FZD8,KCNK2,KITLG,KRT16,KRT17,mir-205,NOTCH1,PIK3IP1,VDR	11	4.81816
Cellular Assembly and Organization	Development of cytoplasm	4.62525	Decreased	-2.375	ARHGEF3,ASAP3,FMN1,IRS2,LIMK2,NOTCH1,RAPGEF3,THBS1,TMEM184A,TNS4,TRPV4	11	4.62525
Cellular Development,Cellular Growth and Proliferation,Embryonic Development,Organismal Development	Proliferation of embryonic cells	7.88e-05	Decreased	-2.4	DLL1,FGFR2,ID3,IRS2,KITLG,NKX2-5,NOTCH1	7	4.10347
Embryonic Development,Organismal Development,Tissue Development	Growth of embryonic tissue	0.000158	Decreased	-2.392	DLL1,FGFR2,ID3,IRS2,KITLG,NKX2-5,NOTCH1	7	3.80134
Cellular Growth and Proliferation	Colony formation of tumor cell lines	0.000203	Decreased	-2.176	CASZ1,CNKSR1,ELF3,FGFR2,KITLG,MMP14,NOTCH1,TNS4	8	3.6925
Cell Morphology,Cellular Assembly and Organization,Cellular Function and Maintenance	Formation of cellular protrusions	0.000283	Decreased	-2.008	ARHGEF4,DNM3,EPHB2,FGFR2,FMN1,KITLG,LIMK2,MICALL1,NOTCH1,RAPGEF3,SLIT3,THBS1,TRPV4,VANGL2	14	3.54821
Cellular Assembly and Organization,Cellular Function and Maintenance	Organization of cytoskeleton	0.000352	Decreased	-2.328	ARHGEF4,DNM3,EPHB2,FGFR2,FMN1,GPSM2,KITLG,KRT16,KRT17,LIMK2,MICALL1,NOTCH1,RAPGEF3,SLIT3,THBS1,TNFSF15,TRPV4,VANGL2	18	3.45346
Cellular Development,Embryonic Development,Organismal Development,Tissue Development	Differentiation of embryonic tissue	0.00051	Decreased	-2.224	FGFR2,ID3,KITLG,MMP14,NKX2-5,NOTCH1	6	3.29243
Cellular Movement	Invasion of cells	0.000874	Decreased	-2.12	ELF3,EPHB2,ESRP1,FGFR2,IRS2,KITLG,KRT17,LIMK2,mir-205,MMP14,NOTCH1,TNS4,VDR	13	3.05849
Embryonic Development,Nervous System Development and Function,Organ Development,Organismal Development,Tissue Development	Formation of brain	0.00115	Decreased	-2	DLL1,EPHB2,FGFR2,IRS2,NOTCH1,RAPGEF3,SLIT3,TG,THBS1	9	2.9393
Cellular Development,Cellular Growth and Proliferation,Hematological System Development and Function,Lymphoid Tissue Structure and Development	Proliferation of lymphocytes	0.00342	Decreased	-2.398	EPHB2,ID3,IRS2,KITLG,NOTCH1,SUMF1,TG,THBS1,TNFSF15,VDR	10	2.46597
Cellular Development,Cellular Growth and Proliferation	Proliferation of blood cells	0.00347	Decreased	-2.629	DLL1,EPHB2,ID3,IRS2,KITLG,NOTCH1,SUMF1,TG,THBS1,TNFSF15,VDR	11	2.45967
Biological Functions associated with MCF10A-specific p53 peaks (GREAT analysis)
	GO Biological Process (7 terms)
	Term	Binom	Binom	Binom	Binom	Binom	Binom	Hyper	Hyper	Hyper	Hyper	Hyper	Hyper
	Name	Rank	Raw	FDR Q-Val	Fold	Observed	Region Set	Rank	FDR Q-Val	Fold	Observed	Total	Gene Set
			P-Value		Enrichment	Region Hits	Coverage			Enrichment	Gene Hits	Genes	Coverage
	developmental growth involved in morphogenesis	1	3.8312e-06	0.050361	2.5254	31	0.0549	12	9.1192e-07	4.347	24	110	0.0258
	positive regulation of keratinocyte differentiation	2	5.6005e-06	0.036809	10.6948	7	0.0124	301	0.037793	6.2262	5	16	0.0054
	axon extension	3	8.6892e-06	0.038073	3.9953	15	0.0265	73	8.5291e-05	6.4459	11	34	0.0118
	dichotomous subdivision of an epithelial terminal unit	4	1.0516e-05	0.034559	6.7597	9	0.0159	102	0.0007537	10.8675	6	11	0.0064
	neuron projection extension	5	2.0674e-05	0.054351	3.217	18	0.0319	78	0.00012629	4.8092	14	58	0.015
	regulation of epidermal cell differentiation	6	2.48e-05	0.054333	3.6456	15	0.0265	183	0.0089718	3.7786	11	58	0.0118
	regulation of TORC1 signaling	7	2.6444e-05	0.049658	6.0026	9	0.0159	220	0.01719	5.1654	7	27	0.0075
	Human Phenotype (1 term)
	Term	Binom	Binom	Binom	Binom	Binom	Binom	Hyper	Hyper	Hyper	Hyper	Hyper	Hyper
	Name	Rank	Raw	FDR Q-Val	Fold	Observed	Region Set	Rank	FDR Q-Val	Fold	Observed	Total	Gene Set
			P-Value		Enrichment	Region Hits	Coverage			Enrichment	Gene Hits	Genes	Coverage
	Abnormality of extrapyramidal motor function	1	1.2767e-05	0.085184	3.208	19	0.0336	29	0.04828	2.8736	15	104	0.0161
Desease functions associated with G12V-specific p53 peaks (IPA analysis)
Categories	Diseases or Functions Annotation	p-value	Predicted Activation State	Activation z-score	Molecules	# Molecules	log10(p-value)
Cellular Development	Differentiation of tumor cell lines	1.11e-07	Increased	2.476	BCL2L1,CDKN1A,CSF3,DAB2,FGF2,FOSL1,HRAS,LIF,LIFR,MAPK12,NFKBIA,PLAUR,TGFB1	13	6.95468
Cell Death and Survival	Cell viability	2.53e-07	Increased	2.867	BCL2L1,CDKN1A,CSF3,DAB2,EBF1,EIF4A3,EPHA2,FASN,FDXR,FGF2,FOSL1,HIPK2,HRAS,IER3,LIF,MAPK12,NFKBIA,PDGFA,PLAUR,PMAIP1,SIPA1,SNHG16,TBC1D16,TGFB1,TNFSF9	25	6.59688
Cellular Movement	Invasion of cells	1.03e-06	Increased	3.708	BCL2L1,CDKN1A,CSF3,DAB2,EPHA2,FAM129B,FGF2,FOSL1,HIPK2,HRAS,IER3,MAPK12,NFKBIA,PDGFA,PLAUR,RAC3,SIPA1,SLC9A3R1,TGFB1	19	5.98716
Connective Tissue Development and Function,Tissue Development	Growth of connective tissue	1.88e-06	Increased	2.526	BCL2L1,CDKN1A,CSF3,CYGB,EPHA2,FGF2,FOSL1,HIPK2,HRAS,LIF,NFKBIA,PDGFA,PLAUR,RAC3,TGFB1	15	5.72584
Cellular Movement	Invasion of tumor cell lines	2.05e-06	Increased	3.331	BCL2L1,CDKN1A,CSF3,DAB2,EPHA2,FAM129B,FGF2,FOSL1,HIPK2,MAPK12,NFKBIA,PDGFA,PLAUR,RAC3,SIPA1,SLC9A3R1,TGFB1	17	5.68825
Cellular Development,Cellular Growth and Proliferation	Cell proliferation of tumor cell lines	3.35e-06	Increased	2.148	BCL2L1,CDKN1A,CSF3,DAB2,EPHA2,FAM129B,FASN,FDXR,FGF2,FOSL1,FTL,HIPK2,HRAS,IER3,LIF,MAPK12,NFKBIA,PDGFA,PLAUR,PYCR1,RAB8B,SEMA6B,SIPA1,SLC9A3R1,TBC1D16,TBXAS1,TGFB1	27	5.47496
Cellular Growth and Proliferation	Expansion of cells	3.43e-06	Increased	2.439	BCL2L1,CDKN1A,CSF3,EBF1,FGF2,HRAS,LIF,PMAIP1,TGFB1,TNFSF9	10	5.46471
Cell Death and Survival	Cell viability of tumor cell lines	8.21e-06	Increased	2.566	BCL2L1,CDKN1A,EIF4A3,EPHA2,FASN,FDXR,FGF2,FOSL1,HRAS,IER3,LIF,MAPK12,NFKBIA,PLAUR,PMAIP1,SNHG16,TBC1D16,TGFB1	18	5.08566
Cellular Movement	Cell movement of sarcoma cell lines	1.42e-05	Increased	2.391	DAB2,FASN,LIF,LIFR,PLAUR,SLC9A3R1	6	4.84771
Cellular Growth and Proliferation,Connective Tissue Development and Function,Tissue Development	Proliferation of connective tissue cells	1.51e-05	Increased	2.213	CDKN1A,CSF3,CYGB,EPHA2,FGF2,FOSL1,HRAS,LIF,NFKBIA,PDGFA,PLAUR,RAC3,TGFB1	13	4.82102
Cellular Development,Embryonic Development,Organismal Development,Tissue Development	Differentiation of embryonic tissue	1.63e-05	Increased	2.432	BCL2L1,DAB2,FGF2,LIF,LIFR,NFKBIA,PLAUR,TGFB1	8	4.78781
Cellular Development,Connective Tissue Development and Function	Differentiation of fibroblast cell lines	2.36e-05	Increased	2.569	CDKN1A,EBF1,FGF2,HIPK2,LIF,TGFB1,UBE2O	7	4.62709
Cellular Development,Cellular Growth and Proliferation	Development of tumor cell lines	2.43e-05	Increased	2.213	CDKN1A,EPHA2,FGF2,HRAS,NFKBIA,PLAUR	6	4.61439
Cellular Movement	Cell movement of tumor cell lines	2.95e-05	Increased	3.967	BCL2L1,CDKN1A,CSF3,DAB2,EPHA2,FASN,FGF2,FOSL1,HRAS,LIF,LIFR,NFKBIA,PDGFA,PLAUR,SLC9A3R1,SNHG16,TBXAS1,TGFB1	18	4.53018
Cancer	Cell transformation	3.23e-05	Increased	2.522	BCL2L1,CDKN1A,EPHA2,FGF2,FOSL1,GPR4,HRAS,MAPK12,NFKBIA,TGFB1	10	4.4908
Cellular Growth and Proliferation	Colony formation of cells	4.51e-05	Increased	2.325	BCL2L1,CDKN1A,CSF3,EPHA2,FGF2,HRAS,LIF,LIFR,MT1X,NFKBIA,RAC3,TGFB1	12	4.34582
Cellular Development,Cellular Growth and Proliferation,Connective Tissue Development and Function,Tissue Development	Cell proliferation of fibroblasts	5.01e-05	Increased	2.098	CDKN1A,FGF2,FOSL1,HRAS,LIF,NFKBIA,PDGFA,PLAUR,TGFB1	9	4.30016
Gene Expression	Transcription of RNA	0.000104	Increased	2.658	ALYREF,BCL2L1,CBX6,CCDC85B,CDKN1A,CSF3,DAB2,DEAF1,EBF1,EIF4A3,FAM129B,FGF2,FOSL1,HIPK2,HRAS,LIF,MAFG,MAPK12,MED24,NFKBIA,NOCT,PDGFA,PTGIR,TGFB1	24	3.98297
Cellular Development,Cellular Growth and Proliferation,Hematological System Development and Function,Hematopoiesis,Tissue Development	Differentiation of hematopoietic progenitor cells	0.000147	Increased	2.725	APOBEC3B,BCL2L1,CDKN1A,CSF3,EBF1,FOSL1,HRAS,MAFG,TGFB1	9	3.83268
Cellular Movement	Migration of tumor cell lines	0.000148	Increased	3.59	BCL2L1,CDKN1A,CSF3,DAB2,EPHA2,FASN,FGF2,FOSL1,HRAS,NFKBIA,PDGFA,PLAUR,SLC9A3R1,SNHG16,TGFB1	15	3.82974
Cell-To-Cell Signaling and Interaction,Cellular Growth and Proliferation	Stimulation of cells	0.000148	Increased	2.388	CSF3,EPHA2,FGF2,HRAS,LIF,TGFB1,TNFSF9	7	3.82974
Cellular Development,Cellular Growth and Proliferation	Proliferation of lung cancer cell lines	0.00016	Increased	2.061	BCL2L1,CDKN1A,EPHA2,FGF2,FOSL1,HRAS,PLAUR,TBXAS1	8	3.79588
Cellular Movement	Homing of cells	0.000215	Increased	2.463	CDKN1A,CSF3,EPHA2,FGF2,FOSL1,HRAS,LIF,LIFR,PDGFA,PLAUR,TGFB1	11	3.66756
Cellular Development,Nervous System Development and Function,Tissue Development	Differentiation of neurons	0.000307	Increased	2.591	BCL2L1,EBF1,EPHA2,FGF2,HIPK2,LIF,LIFR,NFKBIA,SPAG9	9	3.51286
Cellular Movement	Cell movement	0.000316	Increased	3.832	BCL2L1,CDC42EP4,CDKN1A,CSF3,CYGB,DAB2,EBF1,EPHA2,FASN,FGF2,FOSL1,HRAS,LIF,LIFR,MAPK12,NFKBIA,PCSK5,PDGFA,PLAUR,PTGIR,RHBDF2,SLC9A3R1,SNHG16,SPAG9,TBXAS1,TGFB1,TNFSF9	27	3.50031
Cellular Development	Differentiation of nervous system	0.000371	Increased	2.8	BCL2L1,EBF1,EPHA2,FGF2,HIPK2,LIF,LIFR,NFKBIA,SPAG9,TGFB1	10	3.43063
Cellular Movement,Renal and Urological System Development and Function	Cell movement of kidney cell lines	0.000483	Increased	2.186	DAB2,EPHA2,FGF2,PLAUR,TGFB1	5	3.31605
Cellular Movement	Chemotaxis	0.000539	Increased	2.193	CDKN1A,EPHA2,FGF2,FOSL1,HRAS,LIF,LIFR,PDGFA,PLAUR,TGFB1	10	3.26841
Cellular Movement	Cell movement of breast cancer cell lines	0.00065	Increased	2.111	EPHA2,FGF2,FOSL1,HRAS,NFKBIA,PLAUR,SNHG16,TGFB1	8	3.18709
Cellular Development,Hematopoiesis,Tissue Development	Differentiation of bone marrow cells	0.000729	Increased	2.311	BCL2L1,CDKN1A,CSF3,FGF2,MAFG,TGFB1	6	3.13727
Nucleic Acid Metabolism,Small Molecule Biochemistry	Metabolism of nucleotide	0.000861	Increased	2.216	EPHA2,FASN,GPR3,GPR4,HRAS,PTGIR,SLC9A3R1,TGFB1	8	3.065
Cell Cycle	Senescence of cells	0.000878	Increased	2.372	BCL2L1,CDKN1A,FASN,FGF2,HRAS,MAPK12,TGFB1	7	3.05651
Biological Functions associated withG12V-specific p53 peaks (GREAT analysis)
	GO Biological Process (20+ terms)
	Term	Binom	Binom	Binom	Binom	Binom	Binom	Hyper	Hyper	Hyper	Hyper	Hyper	Hyper
	Name	Rank	Raw	FDR Q-Val	Fold	Observed	Region Set	Rank	FDR Q-Val	Fold	Observed	Total	Gene Set
			P-Value		Enrichment	Region Hits	Coverage			Enrichment	Gene Hits	Genes	Coverage
	signal transduction by p53 class mediator	1	7.8035e-11	1.0258e-06	4.683	27	0.0581	3	4.0597e-06	4.5804	23	131	0.0323
	mitotic G1 DNA damage checkpoint	2	1.4754e-09	9.6974e-06	6.7257	17	0.0366	20	3.9904e-05	5.5117	15	71	0.0211
	G1 DNA damage checkpoint	3	2.1168e-09	9.2751e-06	6.5623	17	0.0366	21	4.6326e-05	5.4351	15	72	0.0211
	DNA damage response, signal transduction by p53 class mediator	4	4.1611e-09	1.3674e-05	5.8502	18	0.0387	29	5.5528e-05	4.9108	16	85	0.0225
	cellular response to UV	5	1.1661e-08	3.0658e-05	5.8341	17	0.0366	83	0.00066218	4.5831	13	74	0.0183
	mitotic DNA damage checkpoint	7	1.7173e-08	3.2249e-05	5.325	18	0.0387	53	0.00030439	4.1742	16	100	0.0225
	signal transduction in response to DNA damage	8	2.5505e-08	4.1908e-05	5.1855	18	0.0387	50	0.00021158	4.3033	16	97	0.0225
	DNA damage response, signal transduction by p53 class mediator resulting in cell cycle arrest	9	3.0244e-08	4.4173e-05	6.899	14	0.0301	76	0.00058913	5.0494	12	62	0.0169
	signal transduction involved in mitotic G1 DNA damage checkpoint	10	3.7437e-08	4.921e-05	6.779	14	0.0301	80	0.00066753	4.9693	12	63	0.0169
	mitotic DNA integrity checkpoint	11	4.4707e-08	5.3425e-05	4.9923	18	0.0387	72	0.00056259	3.9011	16	107	0.0225
	negative regulation of G1/S transition of mitotic cell cycle	12	7.2997e-08	7.9962e-05	4.8283	18	0.0387	50	0.00021158	4.3033	16	97	0.0225
	response to UV	13	7.9325e-08	8.0209e-05	4.1374	21	0.0452	119	0.0017976	3.2852	17	135	0.0239
	negative regulation of cell cycle G1/S phase transition	14	9.0142e-08	8.4637e-05	4.759	18	0.0387	54	0.00034257	4.1328	16	101	0.0225
	response to radiation	15	9.4985e-08	8.3239e-05	2.4554	43	0.0925	71	0.00052382	2.282	37	423	0.052
	signal transduction involved in DNA damage checkpoint	16	9.7396e-08	8.0017e-05	6.2625	14	0.0301	91	0.00082579	4.8164	12	65	0.0169
	regulation of G1/S transition of mitotic cell cycle	17	1.051e-07	8.127e-05	3.7574	23	0.0495	42	0.00012355	3.7269	20	140	0.0281
	cellular response to abiotic stimulus	18	1.0612e-07	7.7499e-05	2.8699	33	0.071	159	0.0047739	2.3803	25	274	0.0352
	cellular response to light stimulus	19	1.1499e-07	7.9553e-05	4.9619	17	0.0366	156	0.0044795	3.6468	13	93	0.0183
	response to light stimulus	20	1.9528e-07	0.00012835	2.7928	33	0.071	118	0.0017965	2.4629	27	286	0.038
	cellular response to radiation	22	2.2496e-07	0.00013441	3.7296	22	0.0473	160	0.0048185	2.9766	17	149	0.0239
