# Supplementary material for: Genomic retargeting of p53 and CTCF is associated with transcriptional changes during oncogenic HRas-induced transformation
Source: Commun Biol. 2020 Nov 25;3:696. doi: 10.1038/s42003-020-01398-y (PMC7809021; doi:10.1038/s42003-020-01398-y)
Supplement: Supplementary file 6 — Supplementary Data 3 [file 42003_2020_1398_MOESM6_ESM.xlsx]

## Sheet: Fig. 1A
EV
Day 0	Day 1	Day 2	Day 3				Day 0	Day1	Day2	Day3
0.179	0.25	0.652	0.81	EV			0.971067	1.35624	3.53707	4.39421
0.186	0.244	0.67	0.762				1.00904	1.32369	3.63472	4.13382
0.188	0.283	0.635	0.88				1.01989	1.53526	3.44485	4.77396
0.184333	0.259	0.652333	0.817333	Average
1	1.40506	3.53888	4.434	Average Fold		STDV offold change	0.0256373	0.113924	0.0949496	0.321921
RAS
Day 0	Day1	Day2	Day3				Day 0	Day1	Day2	Day3
0.214	0.48	0.957	1.4	RAS			1.06291	2.38411	4.75331	6.95364
0.191	0.408	0.822	1.28				0.948675	2.02649	4.08278	6.35762
0.199	0.41	0.979	1.56				0.988411	2.03642	4.86258	7.74834
0.201333	0.432667	0.919333	1.41333	Average
1	2.14901	4.56623	7.01987	Fold		STDV offold change	0.0579943	0.203663	0.422224	0.697725
			Day 0	Day 1	Day 2	Day 3
	Avg	EV	1	1.41049	3.5	4.434
		G12V MCF10A	1	2.09272	4.56623	7
	STD	EV	0.0256373	0.113924	0.0949496	0.321921
		G12V MCF10A	0.0579943	0.203663	0.422224	0.697725

## Sheet: Fig. 1B
			EV	MCF10A/HRAS
			150	350
			170	320
			130	370
			160	346.667
		Avg	152.5	346.667
		STDV	17.0783	20.548
		P value		3.32657e-06

## Sheet: Fig. 1C
		EV	MCF10A/HRAS
		1	130
		1	110
		2	120
	Avg	1.33333	140
	STDV	0.471405	12.9099
	p value	8.2156e-06

## Sheet: Fig. 1D
	MCF10A	G12V MCF10A
	84	35
	70	27
	71	30
	80	31
	74	27
AVG	75.8	30
STDV	6.01664	3.31662
	P value	2.02226e-07
	EV	G12V MCF10A
	76	30
STD	6	3

## Sheet: Fig.1 F
weeks	1			2			3			4			5			6			7			8
Dimensions	D1	D2	Volume (mm3)	D1	D2	Volume (mm3)	D1	D2	Volume (mm3)	D1	D2	Volume (mm3)	D1	D2	Volume (mm3)	D1	D2	Volume (mm3)	D1	D2	Volume (mm3)	D1	D2	Volume (mm3)
G12V MCF10A	0	0	0	0	0	0	0	0	0	0	0	0	1	1.5	0.75	2	1	2	3	3	13.5	3.5	3	18.375
	0	0	0	0	0	0	0	0	0	0	0	0	1	1	0.5	2	1.5	3	2.5	3	9.375	3	3	13.5
	0	0	0	0	0	0	0	0	0	0	0	0	1.5	1.5	1.6875	1	1	0.5	1.5	1.5	1.6875	2	2	4
	0	0	0	0	0	0	0	0	0	0	0	0	1	1	0.5	2	1	2	3	2	9	2.5	2.5	7.8125
	0	0	0	0	0	0	0	0	0	0	0	0	0	0	0.859375	1.75	1.125	1.875	2.5	2.375	8.39062	2.75	2.625	10.9219
STDV			0			0			0			0			0.48889			0.892679			4.25376			5.47212
Dimensions	D1	D2	Volume (mm3)	D1	D2	Volume (mm3)	D1	D2	Volume (mm3)	D1	D2	Volume (mm3)	D1	D2	Volume (mm3)	D1	D2	Volume (mm3)	D1	D2	Volume (mm3)	D1	D2	Volume (mm3)
MCF10A	0	0	0	0	0	0	0	0	0	0	0	0	0	0	0	0	0	0	0	0	0	0	0
	0	0	0	0	0	0	0	0	0	0	0	0	0	0	0	0	0	0	0	0	0	0	0
	0	0	0	0	0	0	0	0	0	0	0	0	0	0	0	0	0	0	0	0	0	0	0
	0	0	0	0	0	0	0	0	0	0	0	0	0	0	0	0	0	0	0	0	0	0	0
	0	0	0	0	0	0	0	0	0	0	0	0	0	0	0	0	0	0	0	0	0	0	0
	0	0	0	0	0	0	0	0	0	0	0	0	0	0	0	0	0	0	0	0	0	0	0
	0	0	0	0	0	0	0	0	0	0	0	0	0	0	0	0	0	0	0	0	0	0	0
	0	0	0	0	0	0	0	0	0	0	0	0	0	0	0	0	0	0	0	0	0	0	0
														0	0	0	0	0	0	0	0
														0	0	0	0	0.859375	1.875	8.39062	10.9219
														0	0	0	0	0.48889	0.892679	4.25376	5.47212
						MCF10A
						G12V MCF10A
